# Supplementary material for: A redetermination of (2-methoxy­phen­yl)diphenyl­phosphine
Source: Acta Crystallogr Sect E Struct Rep Online. 2009 Oct 7;65(Pt 11):o2660–1. doi: 10.1107/S1600536809038835 (PMC2970997; doi:10.1107/S1600536809038835)
Supplement: Supplementary file 1 [file e-65-o2660-sup1.cif]

##############################################################################
###                                                                        ###
###        Electronic paper (Acta Crystallographica Section E)             ###
###                                                                        ###
##############################################################################
#                                                                            #
# This CIF contains the data in a paper accepted for publication in Acta     #
# Crystallographica Section E. It conforms to the requirements of Notes      #
# for Authors for Section E, and has been peer reviewed under the auspices   #
# of the IUCr Commission on Journals.                                        #
#                                                                            #
# Full details of the Crystallographic Information File format               #
# are given in the paper "The Crystallographic Information File (CIF):       #
# a New Standard Archive File for Crystallography" by S. R. Hall, F. H.      #
# Allen and I. D. Brown [Acta Cryst. (1991), A47, 655-685].                  #
#                                                                            #
# The current version of the core CIF dictionary is obtainable from          #
# ftp://ftp.iucr.org/pub/cif_core.dic. The current version number is 2.4.    #
#                                                                            #
# Software is freely available for graphical display of the structure(s) in  #
# this CIF.  For information consult the CIF home page http://www.iucr.org/  #
# cif/home.html                                                              #
#                                                                            #
# This file may be used for bona fide research purposes within the           #
# scientific community so long as proper attribution is given to the journal # 
# article from which it was obtained.                                        #
#                                                                            #
##############################################################################
                                             
data_global
_audit_creation_method     'form.cif (version 2.0)'
_journal_data_validation_number     ?
_journal_date_recd_electronic     2009-09-08
_journal_date_accepted     2009-09-25
_journal_name_full     'Acta Crystallographica, Section E'
_journal_year     2009
_journal_volume     65
_journal_issue     11
_journal_page_first     o2660
_journal_page_last     o2661
_journal_paper_category     QO
_journal_coeditor_code     SJ2649
_publ_contact_author_name     'Omar bin Shawkataly'
_publ_contact_author_address
;
      Chemical Sciences Programme
      Centre for Distance Education
      Universiti Sains Malaysia
      11800 USM, Penang
      Malaysia
;
_publ_contact_author_email     'omarsa@usm.my'
_publ_contact_author_fax     '+60-4-657-6000'
_publ_contact_author_phone     '+60-4-653-3936'
_publ_section_title
;
A redetermination of (2-methoxyphenyl)diphenylphosphine
;
loop_
    _publ_author_name
    _publ_author_footnote
    _publ_author_address
    'Omar bin Shawkataly'
;
On secondment to: Multimedia University, Melaka Campus,
Jalan Ayer Keroh Lama, 74750 Melaka, Malaysia.
;
;
      Chemical Sciences Programme
      Centre for Distance Education
      Universiti Sains Malaysia
      11800 USM, Penang
      Malaysia
;
    'Mohd. Aslam A. Pankhi' ?
;
      Chemical Sciences Programme
      Centre for Distance Education
      Universiti Sains Malaysia
      11800 USM, Penang
      Malaysia
;
    'Imthyaz Ahmed Khan' ?
;
      Chemical Sciences Programme
      Centre for Distance Education
      Universiti Sains Malaysia
      11800 USM, Penang
      Malaysia
;
    'Chin Sing Yeap'
;
      Thomson Reuters ResearcherID: A-5523-2009.
;
;
      X-ray Crystallography Unit
      School of Physics
      Universiti Sains Malaysia
      11800 USM, Penang
      Malaysia
;
    'Hoong-Kun Fun'
;
      Thomson Reuters ResearcherID: A-3561-2009.
      Additional correspondence author, e-mail: hkfun@usm.com.
;
;     X-ray Crystallography Unit
      School of Physics
      Universiti Sains Malaysia
      11800 USM, Penang
      Malaysia
;
data_I
_audit_creation_method     SHELXL-97
_chemical_name_systematic
;
(2-methoxyphenyl)diphenylphosphine
;
_chemical_name_common     ?
_chemical_formula_moiety     'C19 H17 O P'
_chemical_formula_sum     'C19 H17 O P'
_chemical_formula_iupac     'C19 H17 O P'
_chemical_formula_weight     292.30
_chemical_melting_point     ?
_symmetry_cell_setting     Monoclinic
_symmetry_space_group_name_H-M     'C 2/c'
_symmetry_space_group_name_Hall     '-C 2yc'
loop_
    _symmetry_equiv_pos_as_xyz
    'x, y, z'
    '-x, y, -z+1/2'
    'x+1/2, y+1/2, z'
    '-x+1/2, y+1/2, -z+1/2'
    '-x, -y, -z'
    'x, -y, z-1/2'
    '-x+1/2, -y+1/2, -z'
    'x+1/2, -y+1/2, z-1/2'
_cell_length_a     31.1813(8)
_cell_length_b     7.1474(2)
_cell_length_c     28.3025(8)
_cell_angle_alpha     90.00
_cell_angle_beta     90.3795(12)
_cell_angle_gamma     90.00
_cell_volume     6307.5(3)
_cell_formula_units_Z     16
_cell_measurement_reflns_used     9973
_cell_measurement_theta_min     2.88
_cell_measurement_theta_max     31.36
_cell_measurement_temperature     100
_exptl_crystal_description     'needle'
_exptl_crystal_colour     'colourless'
_exptl_crystal_size_max     0.78
_exptl_crystal_size_mid     0.24
_exptl_crystal_size_min     0.13
_exptl_crystal_density_diffrn     1.231
_exptl_crystal_density_meas     ?
_exptl_crystal_density_method     'not measured'
_exptl_crystal_F_000     2464
_exptl_absorpt_coefficient_mu     0.170
_exptl_absorpt_correction_type     'multi-scan'
_exptl_absorpt_process_details     '(<i>SADABS</i>; Bruker, 2005)'
_exptl_absorpt_correction_T_min     0.8789
_exptl_absorpt_correction_T_max     0.9780
_exptl_special_details
;
The crystal was placed in the cold stream of an Oxford Cyrosystems Cobra
open-flow nitrogen cryostat (Cosier & Glazer, 1986) operating at 100.0 (1) K.
;
_diffrn_ambient_temperature     100
_diffrn_radiation_type     MoK\a
_diffrn_radiation_wavelength     0.71073
_diffrn_radiation_source     'fine-focus sealed tube'
_diffrn_radiation_monochromator     graphite
_diffrn_measurement_device_type
;
Bruker SMART APEXII CCD area-detector
;
_diffrn_measurement_method     '\f and \w'
_diffrn_detector_area_resol_mean     ?
_diffrn_reflns_number     49460
_diffrn_reflns_av_R_equivalents     0.0350
_diffrn_reflns_av_sigmaI/netI     0.0387
_diffrn_reflns_theta_min     1.44
_diffrn_reflns_theta_max     32.95
_diffrn_reflns_theta_full     32.95
_diffrn_measured_fraction_theta_max     0.992
_diffrn_measured_fraction_theta_full     0.992
_diffrn_reflns_limit_h_min     -47
_diffrn_reflns_limit_h_max     47
_diffrn_reflns_limit_k_min     -10
_diffrn_reflns_limit_k_max     10
_diffrn_reflns_limit_l_min     -42
_diffrn_reflns_limit_l_max     43
_diffrn_standards_number     0
_diffrn_standards_interval_count     .
_diffrn_standards_interval_time     .
_diffrn_standards_decay_%     ?
_refine_special_details
;
Refinement of <i>F</i>^2^ against ALL reflections. The weighted <i>R</i>-factor
<i>wR</i> and goodness of fit <i>S</i> are based on <i>F</i>^2^, conventional
<i>R</i>-factors <i>R</i> are based on <i>F</i>, with <i>F</i> set to zero for
negative <i>F</i>^2^. The threshold expression of <i>F</i>^2^ >
\s(<i>F</i>^2^) is used only for calculating <i>R</i>-factors(gt) <i>etc</i>.
and is not relevant to the choice of reflections for refinement.
<i>R</i>-factors based on <i>F</i>^2^ are statistically about twice as large
as those based on <i>F</i>, and <i>R</i>- factors based on ALL data will be
even larger.
;
_reflns_number_total     11740
_reflns_number_gt     8873
_reflns_threshold_expression     I>2\s(I)
_refine_ls_structure_factor_coef     Fsqd
_refine_ls_matrix_type     full
_refine_ls_R_factor_all     0.0761
_refine_ls_R_factor_gt     0.0537
_refine_ls_wR_factor_gt     0.1153
_refine_ls_wR_factor_ref     0.1231
_refine_ls_goodness_of_fit_ref     1.097
_refine_ls_restrained_S_all     1.095
_refine_ls_number_reflns     11740
_refine_ls_number_parameters     566
_refine_ls_number_restraints     157
_refine_ls_hydrogen_treatment     constr
_refine_ls_weighting_scheme     calc
_refine_ls_weighting_details
         'calc w=1/[\s^2^(Fo^2^)+(0.0294P)^2^+8.0384P] where P=(Fo^2^+2Fc^2^)/3'
_atom_sites_solution_hydrogens     geom
_atom_sites_solution_primary     direct
_atom_sites_solution_secondary     difmap
_refine_ls_shift/su_max     0.001
_refine_ls_shift/su_mean     0.000
_refine_diff_density_max     0.331
_refine_diff_density_min     -0.250
_refine_ls_extinction_method     none
_refine_ls_extinction_coef     ?
loop_
    _atom_type_symbol
    _atom_type_description
    _atom_type_scat_dispersion_real
    _atom_type_scat_dispersion_imag
    _atom_type_scat_source
    'C' 'C' 0.0033 0.0016
                         'International Tables Vol C Tables 4.2.6.8 and 6.1.1.4'
    'H' 'H' 0.0000 0.0000
                         'International Tables Vol C Tables 4.2.6.8 and 6.1.1.4'
    'O' 'O' 0.0106 0.0060
                         'International Tables Vol C Tables 4.2.6.8 and 6.1.1.4'
    'P' 'P' 0.1023 0.0942
                         'International Tables Vol C Tables 4.2.6.8 and 6.1.1.4'
_computing_data_collection     'APEX2 (Bruker, 2005)'
_computing_cell_refinement     'SAINT (Bruker, 2005)'
_computing_data_reduction     'SAINT (Bruker, 2005)'
_computing_structure_solution     'SHELXTL (Sheldrick, 2008)'
_computing_structure_refinement     'SHELXTL (Sheldrick, 2008)'
_computing_molecular_graphics     'SHELXTL (Sheldrick, 2008)'
_computing_publication_material
;
SHELXTL (Sheldrick, 2008) and PLATON (Spek, 2009)
;
loop_
    _atom_site_type_symbol
    _atom_site_label
    _atom_site_fract_x
    _atom_site_fract_y
    _atom_site_fract_z
    _atom_site_U_iso_or_equiv
    _atom_site_adp_type
    _atom_site_calc_flag
    _atom_site_refinement_flags
    _atom_site_occupancy
    _atom_site_disorder_assembly
    _atom_site_disorder_group
    P P1A 0.922433(11) 0.68949(6) 0.081792(13) 0.02379(8) Uani d . 1 . .
    O O1A 0.98898(3) 0.42835(19) 0.06278(4) 0.0356(3) Uani d . 1 . .
    C C1A 0.89016(4) 0.5270(2) 0.04611(5) 0.0227(3) Uani d . 1 . .
    C C2A 0.87439(4) 0.5889(2) 0.00231(5) 0.0268(3) Uani d . 1 . .
    H H2AA 0.8805 0.7097 -0.0078 0.032 Uiso calc R 1 . .
    C C3A 0.84983(5) 0.4716(3) -0.02601(5) 0.0311(3) Uani d . 1 . .
    H H3AA 0.8393 0.5148 -0.0548 0.037 Uiso calc R 1 . .
    C C4A 0.84080(5) 0.2902(3) -0.01165(5) 0.0309(3) Uani d . 1 . .
    H H4AA 0.8245 0.2116 -0.0309 0.037 Uiso calc R 1 . .
    C C5A 0.85617(5) 0.2268(2) 0.03158(5) 0.0293(3) Uani d . 1 . .
    H H5AA 0.8501 0.1057 0.0415 0.035 Uiso calc R 1 . .
    C C6A 0.88069(4) 0.3442(2) 0.06009(5) 0.0256(3) Uani d . 1 . .
    H H6AA 0.8910 0.3004 0.0890 0.031 Uiso calc R 1 . .
    C C7A 0.88118(4) 0.8042(2) 0.11748(5) 0.0236(3) Uani d . 1 . .
    C C8A 0.83846(5) 0.7462(2) 0.11895(5) 0.0274(3) Uani d . 1 . .
    H H8AA 0.8300 0.6403 0.1023 0.033 Uiso calc R 1 . .
    C C9A 0.80846(5) 0.8451(2) 0.14506(6) 0.0312(3) Uani d . 1 . .
    H H9AA 0.7800 0.8065 0.1452 0.037 Uiso calc R 1 . .
    C C10A 0.82081(5) 1.0009(2) 0.17091(6) 0.0332(3) Uani d . 1 . .
    H H10A 0.8008 1.0657 0.1888 0.040 Uiso calc R 1 . .
    C C11A 0.86316(6) 1.0596(2) 0.17001(6) 0.0339(3) Uani d . 1 . .
    H H11A 0.8716 1.1638 0.1874 0.041 Uiso calc R 1 . .
    C C12A 0.89293(5) 0.9637(2) 0.14327(5) 0.0291(3) Uani d . 1 . .
    H H12A 0.9211 1.0057 0.1424 0.035 Uiso calc R 1 . .
    C C13A 0.94579(4) 0.5263(2) 0.12501(5) 0.0235(3) Uani d . 1 . .
    C C14A 0.93348(5) 0.5143(2) 0.17235(5) 0.0264(3) Uani d . 1 . .
    H H14A 0.9118 0.5918 0.1835 0.032 Uiso calc R 1 . .
    C C15A 0.95316(5) 0.3878(2) 0.20307(5) 0.0317(3) Uani d . 1 . .
    H H15A 0.9447 0.3811 0.2345 0.038 Uiso calc R 1 . .
    C C16A 0.98528(5) 0.2724(2) 0.18670(6) 0.0334(3) Uani d . 1 . .
    H H16A 0.9984 0.1881 0.2072 0.040 Uiso calc R 1 . .
    C C17A 0.99830(5) 0.2808(2) 0.13978(6) 0.0311(3) Uani d . 1 . .
    H H17A 1.0199 0.2024 0.1289 0.037 Uiso calc R 1 . .
    C C18A 0.97864(4) 0.4080(2) 0.10933(5) 0.0277(3) Uani d . 1 . .
    C C19A 1.01988(7) 0.3008(4) 0.04412(7) 0.0544(6) Uani d . 1 . .
    H H19A 1.0236 0.3246 0.0110 0.082 Uiso calc R 1 . .
    H H19B 1.0100 0.1748 0.0485 0.082 Uiso calc R 1 . .
    H H19C 1.0468 0.3175 0.0603 0.082 Uiso calc R 1 . .
    P P1B 0.63959(15) 0.6772(5) 0.13064(12) 0.0268(4) Uani d PDU 0.753(3) A 1
    O O1B 0.58298(5) 0.4273(3) 0.08223(7) 0.0445(5) Uani d PDU 0.753(3) A 1
    C C1B 0.6620(3) 0.7991(12) 0.1822(3) 0.0232(12) Uani d PDU 0.753(3) A 1
    C C2B 0.6393(3) 0.9541(11) 0.1994(3) 0.0254(9) Uani d PDU 0.753(3) A 1
    H H2BA 0.6142 0.9922 0.1844 0.031 Uiso calc PR 0.753(3) A 1
    C C3B 0.6543(3) 1.0510(12) 0.2388(3) 0.0308(11) Uani d PDU 0.753(3) A 1
    H H3BA 0.6386 1.1506 0.2508 0.037 Uiso calc PR 0.753(3) A 1
    C C4B 0.6923(2) 0.9991(11) 0.2598(3) 0.0334(15) Uani d PDU 0.753(3) A 1
    H H4BA 0.7029 1.0674 0.2853 0.040 Uiso calc PR 0.753(3) A 1
    C C5B 0.7149(3) 0.8462(12) 0.2434(3) 0.0325(15) Uani d PDU 0.753(3) A 1
    H H5BA 0.7404 0.8115 0.2583 0.039 Uiso calc PR 0.753(3) A 1
    C C6B 0.7000(3) 0.7437(12) 0.2049(3) 0.0233(9) Uani d PDU 0.753(3) A 1
    H H6BA 0.7151 0.6396 0.1943 0.028 Uiso calc PR 0.753(3) A 1
    C C7B 0.68283(18) 0.5167(9) 0.1152(3) 0.0244(11) Uani d PDU 0.753(3) A 1
    C C8B 0.68720(17) 0.3390(7) 0.1351(2) 0.0257(7) Uani d PDU 0.753(3) A 1
    H H8BA 0.6667 0.2953 0.1562 0.031 Uiso calc PR 0.753(3) A 1
    C C9B 0.7221(2) 0.2265(10) 0.1235(3) 0.0352(14) Uani d PDU 0.753(3) A 1
    H H9BA 0.7247 0.1077 0.1366 0.042 Uiso calc PR 0.753(3) A 1
    C C10B 0.7534(2) 0.2906(9) 0.0922(3) 0.0375(14) Uani d PDU 0.753(3) A 1
    H H10B 0.7765 0.2152 0.0844 0.045 Uiso calc PR 0.753(3) A 1
    C C11B 0.7493(2) 0.4669(8) 0.0733(3) 0.0383(12) Uani d PDU 0.753(3) A 1
    H H11B 0.7703 0.5117 0.0530 0.046 Uiso calc PR 0.753(3) A 1
    C C12B 0.71416(17) 0.5798(9) 0.0841(3) 0.0337(13) Uani d PDU 0.753(3) A 1
    H H12B 0.7116 0.6977 0.0705 0.040 Uiso calc PR 0.753(3) A 1
    C C13B 0.60176(18) 0.5166(9) 0.16012(18) 0.0257(9) Uani d PDU 0.753(3) A 1
    C C14B 0.5956(2) 0.4999(9) 0.20859(17) 0.0304(10) Uani d PDU 0.753(3) A 1
    H H14B 0.6130 0.5685 0.2291 0.037 Uiso calc PR 0.753(3) A 1
    C C15B 0.56431(18) 0.3837(8) 0.22724(15) 0.0410(10) Uani d PDU 0.753(3) A 1
    H H15B 0.5598 0.3795 0.2597 0.049 Uiso calc PR 0.753(3) A 1
    C C16B 0.54009(16) 0.2750(8) 0.19734(18) 0.0511(12) Uani d PDU 0.753(3) A 1
    H H16B 0.5197 0.1945 0.2099 0.061 Uiso calc PR 0.753(3) A 1
    C C17B 0.54545(16) 0.2829(8) 0.14911(18) 0.0481(12) Uani d PDU 0.753(3) A 1
    H H17B 0.5290 0.2073 0.1293 0.058 Uiso calc PR 0.753(3) A 1
    C C18B 0.5757(2) 0.4047(11) 0.13005(18) 0.0381(11) Uani d PDU 0.753(3) A 1
    C C19B 0.55769(8) 0.3189(5) 0.04961(13) 0.0667(11) Uani d PU 0.753(3) A 1
    H H19D 0.5654 0.3508 0.0178 0.100 Uiso calc PR 0.753(3) A 1
    H H19E 0.5278 0.3453 0.0543 0.100 Uiso calc PR 0.753(3) A 1
    H H19F 0.5629 0.1882 0.0549 0.100 Uiso calc PR 0.753(3) A 1
    P P1C 0.6453(5) 0.6726(14) 0.1308(4) 0.0283(15) Uani d PDU 0.247(3) A 2
    O O1C 0.72148(13) 0.7423(6) 0.07269(15) 0.0252(10) Uani d PDU 0.247(3) A 2
    C C1C 0.6668(8) 0.781(3) 0.1856(8) 0.018(2) Uani d PDU 0.247(3) A 2
    C C2C 0.6454(9) 0.937(4) 0.2032(10) 0.030(3) Uani d PDU 0.247(3) A 2
    H H2CA 0.6199 0.9740 0.1888 0.037 Uiso calc PR 0.247(3) A 2
    C C3C 0.6608(8) 1.040(4) 0.2415(10) 0.031(4) Uani d PDU 0.247(3) A 2
    H H3CA 0.6463 1.1472 0.2509 0.037 Uiso calc PR 0.247(3) A 2
    C C4C 0.6969(6) 0.985(3) 0.2652(7) 0.022(2) Uani d PDU 0.247(3) A 2
    H H4CA 0.7053 1.0434 0.2931 0.027 Uiso calc PR 0.247(3) A 2
    C C5C 0.7207(7) 0.839(3) 0.2466(8) 0.017(2) Uani d PDU 0.247(3) A 2
    H H5CA 0.7469 0.8069 0.2602 0.021 Uiso calc PR 0.247(3) A 2
    C C6C 0.7054(9) 0.741(4) 0.2080(11) 0.029(3) Uani d PDU 0.247(3) A 2
    H H6CA 0.7220 0.6432 0.1963 0.035 Uiso calc PR 0.247(3) A 2
    C C7C 0.6038(7) 0.515(3) 0.1504(5) 0.027(3) Uani d PDU 0.247(3) A 2
    C C8C 0.5923(5) 0.512(2) 0.1981(4) 0.0179(18) Uani d PDU 0.247(3) A 2
    H H8CA 0.6050 0.5937 0.2195 0.022 Uiso calc PR 0.247(3) A 2
    C C9C 0.5611(6) 0.381(3) 0.2131(3) 0.027(2) Uani d PDU 0.247(3) A 2
    H H9CA 0.5552 0.3687 0.2451 0.032 Uiso calc PR 0.247(3) A 2
    C C10C 0.5388(5) 0.270(2) 0.1800(3) 0.027(2) Uani d PDU 0.247(3) A 2
    H H10C 0.5174 0.1875 0.1895 0.033 Uiso calc PR 0.247(3) A 2
    C C11C 0.5496(5) 0.286(3) 0.1329(3) 0.029(2) Uani d PDU 0.247(3) A 2
    H H11C 0.5348 0.2158 0.1105 0.035 Uiso calc PR 0.247(3) A 2
    C C12C 0.5818(6) 0.404(3) 0.1183(4) 0.026(3) Uani d PDU 0.247(3) A 2
    H H12C 0.5888 0.4101 0.0864 0.031 Uiso calc PR 0.247(3) A 2
    C C13C 0.6904(5) 0.507(3) 0.1199(8) 0.020(2) Uani d PDU 0.247(3) A 2
    C C14C 0.6915(6) 0.321(3) 0.1361(9) 0.0304(10) Uani d PDU 0.247(3) A 2
    H H14C 0.6696 0.2816 0.1560 0.037 Uiso calc PR 0.247(3) A 2
    C C15C 0.7225(6) 0.196(3) 0.1247(8) 0.019(2) Uani d PDU 0.247(3) A 2
    H H15C 0.7226 0.0753 0.1372 0.023 Uiso calc PR 0.247(3) A 2
    C C16C 0.7535(7) 0.254(3) 0.0939(9) 0.024(2) Uani d PDU 0.247(3) A 2
    H H16C 0.7755 0.1715 0.0863 0.029 Uiso calc PR 0.247(3) A 2
    C C17C 0.7538(6) 0.428(2) 0.0736(6) 0.024(2) Uani d PDU 0.247(3) A 2
    H H17C 0.7740 0.4585 0.0509 0.028 Uiso calc PR 0.247(3) A 2
    C C18C 0.7232(5) 0.559(2) 0.0877(6) 0.020(2) Uani d PDU 0.247(3) A 2
    C C19C 0.74898(19) 0.7931(10) 0.0343(2) 0.0293(14) Uani d PU 0.247(3) A 2
    H H19I 0.7424 0.9182 0.0243 0.044 Uiso calc PR 0.247(3) A 2
    H H19G 0.7445 0.7082 0.0085 0.044 Uiso calc PR 0.247(3) A 2
    H H19H 0.7784 0.7868 0.0446 0.044 Uiso calc PR 0.247(3) A 2
loop_
    _atom_site_aniso_label
    _atom_site_aniso_U_11
    _atom_site_aniso_U_22
    _atom_site_aniso_U_33
    _atom_site_aniso_U_12
    _atom_site_aniso_U_13
    _atom_site_aniso_U_23
    P1A 0.01805(15) 0.02824(19) 0.02511(16) -0.00272(14) 0.00114(12) 0.00586(15)
    O1A 0.0244(5) 0.0477(7) 0.0347(6) 0.0082(5) 0.0081(4) 0.0068(5)
    C1A 0.0180(5) 0.0287(7) 0.0215(6) 0.0011(5) 0.0010(4) 0.0040(5)
    C2A 0.0230(6) 0.0322(8) 0.0252(6) 0.0035(6) 0.0004(5) 0.0077(6)
    C3A 0.0278(7) 0.0425(9) 0.0229(6) 0.0034(7) -0.0034(5) 0.0055(6)
    C4A 0.0262(7) 0.0401(9) 0.0262(7) -0.0003(6) -0.0044(5) -0.0028(6)
    C5A 0.0270(7) 0.0302(8) 0.0306(7) -0.0014(6) -0.0019(6) 0.0034(6)
    C6A 0.0235(6) 0.0307(8) 0.0226(6) -0.0021(6) -0.0015(5) 0.0066(6)
    C7A 0.0225(6) 0.0234(7) 0.0249(6) -0.0013(5) -0.0005(5) 0.0064(5)
    C8A 0.0232(6) 0.0263(7) 0.0328(7) -0.0021(6) 0.0020(5) 0.0013(6)
    C9A 0.0234(6) 0.0319(8) 0.0383(8) 0.0021(6) 0.0034(6) 0.0018(7)
    C10A 0.0380(8) 0.0301(8) 0.0316(7) 0.0074(7) 0.0036(6) 0.0020(7)
    C11A 0.0442(9) 0.0266(8) 0.0309(7) -0.0016(7) -0.0037(6) -0.0006(6)
    C12A 0.0295(7) 0.0279(8) 0.0298(7) -0.0060(6) -0.0024(6) 0.0047(6)
    C13A 0.0164(5) 0.0286(7) 0.0255(6) -0.0030(5) -0.0027(5) 0.0019(6)
    C14A 0.0254(6) 0.0279(7) 0.0258(6) -0.0020(6) -0.0027(5) 0.0003(6)
    C15A 0.0383(8) 0.0308(8) 0.0260(7) -0.0020(7) -0.0085(6) 0.0020(6)
    C16A 0.0359(8) 0.0296(8) 0.0345(8) -0.0017(7) -0.0158(6) 0.0035(7)
    C17A 0.0220(6) 0.0319(8) 0.0395(8) 0.0017(6) -0.0063(6) 0.0006(7)
    C18A 0.0172(6) 0.0338(8) 0.0320(7) -0.0028(6) -0.0019(5) 0.0024(6)
    C19A 0.0431(10) 0.0717(16) 0.0486(11) 0.0230(11) 0.0186(8) 0.0086(11)
    P1B 0.0223(7) 0.0251(6) 0.0331(7) -0.0009(4) -0.0026(4) 0.0016(5)
    O1B 0.0230(7) 0.0508(11) 0.0596(12) -0.0003(7) -0.0055(7) -0.0228(9)
    C1B 0.0171(14) 0.019(2) 0.033(2) 0.0003(12) 0.0018(11) 0.0087(14)
    C2B 0.022(3) 0.0197(15) 0.0346(18) 0.0056(14) 0.0058(14) 0.0072(15)
    C3B 0.032(3) 0.0228(18) 0.0381(19) 0.0035(15) 0.0141(16) 0.0051(14)
    C4B 0.042(3) 0.0262(19) 0.032(2) -0.0050(17) 0.0038(16) -0.0053(18)
    C5B 0.024(3) 0.037(2) 0.036(2) -0.0034(16) -0.0011(16) 0.0020(16)
    C6B 0.020(2) 0.0192(17) 0.0303(19) -0.0017(14) 0.0025(14) -0.0032(15)
    C7B 0.0172(18) 0.0297(15) 0.026(2) -0.0052(12) -0.0023(17) -0.0002(12)
    C8B 0.0198(15) 0.0315(17) 0.0257(11) 0.0019(10) 0.0014(11) -0.0023(12)
    C9B 0.033(2) 0.032(3) 0.040(3) 0.0024(16) -0.0053(16) -0.0005(18)
    C10B 0.0193(15) 0.048(4) 0.045(3) 0.000(2) 0.0028(14) -0.012(2)
    C11B 0.0277(19) 0.040(3) 0.047(2) -0.0135(18) 0.0116(15) -0.0087(19)
    C12B 0.029(2) 0.0335(19) 0.038(2) -0.0073(14) 0.0024(18) -0.0023(15)
    C13B 0.0163(11) 0.0194(13) 0.042(3) -0.0016(9) 0.0003(16) 0.0011(18)
    C14B 0.0233(15) 0.0258(14) 0.042(2) 0.0020(11) -0.0002(15) 0.0160(17)
    C15B 0.0272(16) 0.0299(16) 0.066(3) 0.0030(12) 0.017(2) 0.016(2)
    C16B 0.0222(15) 0.0285(16) 0.103(4) -0.0010(12) 0.017(2) 0.009(3)
    C17B 0.0208(12) 0.0288(17) 0.095(4) -0.0038(10) 0.003(3) -0.009(4)
    C18B 0.0203(16) 0.0334(18) 0.061(3) 0.0038(12) 0.000(2) -0.010(2)
    C19B 0.0240(11) 0.079(2) 0.097(2) 0.0046(13) -0.0092(13) -0.057(2)
    P1C 0.031(4) 0.0269(19) 0.0274(18) -0.0050(17) -0.0063(16) 0.0141(16)
    O1C 0.025(2) 0.024(2) 0.027(2) -0.0006(16) 0.0063(15) 0.0068(17)
    C1C 0.026(7) 0.008(4) 0.019(4) 0.000(4) 0.005(4) 0.001(4)
    C2C 0.014(5) 0.033(7) 0.043(5) 0.011(3) -0.001(3) 0.017(4)
    C3C 0.027(6) 0.021(6) 0.044(7) 0.004(4) 0.009(4) -0.012(5)
    C4C 0.013(3) 0.030(5) 0.024(4) -0.003(3) 0.005(3) 0.008(3)
    C5C 0.012(4) 0.012(4) 0.028(5) 0.000(3) -0.001(3) -0.009(3)
    C6C 0.012(4) 0.037(7) 0.039(6) 0.004(4) -0.007(3) 0.006(4)
    C7C 0.032(5) 0.038(5) 0.013(4) 0.004(3) 0.004(3) 0.004(3)
    C8C 0.012(3) 0.019(4) 0.023(4) 0.001(2) -0.004(3) 0.013(3)
    C9C 0.028(4) 0.033(4) 0.019(3) 0.002(3) 0.001(3) 0.007(4)
    C10C 0.022(4) 0.027(4) 0.034(4) -0.009(3) -0.002(4) 0.003(5)
    C11C 0.034(6) 0.031(4) 0.022(3) -0.004(4) -0.002(3) 0.000(4)
    C12C 0.026(6) 0.023(4) 0.029(5) -0.009(4) 0.005(3) -0.003(4)
    C13C 0.017(5) 0.023(4) 0.019(4) -0.001(3) -0.009(4) -0.004(3)
    C14C 0.0233(15) 0.0258(14) 0.042(2) 0.0020(11) -0.0002(15) 0.0160(17)
    C15C 0.012(4) 0.023(5) 0.023(5) 0.001(3) 0.009(3) 0.008(4)
    C16C 0.030(5) 0.017(4) 0.025(5) -0.006(3) -0.001(3) 0.005(4)
    C17C 0.030(5) 0.025(5) 0.016(3) -0.001(3) 0.006(3) 0.000(3)
    C18C 0.024(5) 0.020(4) 0.017(3) -0.011(3) -0.002(4) 0.006(3)
    C19C 0.026(3) 0.035(3) 0.026(3) 0.001(2) 0.005(2) 0.010(2)
_geom_special_details
;
All e.s.d.'s (except the e.s.d. in the dihedral angle between two l.s. planes)
are estimated using the full covariance matrix. The cell e.s.d.'s are taken
into account individually in the estimation of e.s.d.'s in distances, angles
and torsion angles; correlations between e.s.d.'s in cell parameters are only
used when they are defined by crystal symmetry. An approximate (isotropic)
treatment of cell e.s.d.'s is used for estimating e.s.d.'s involving l.s.
planes.
;
loop_
    _geom_bond_atom_site_label_1
    _geom_bond_atom_site_label_2
    _geom_bond_site_symmetry_2
    _geom_bond_distance
    _geom_bond_publ_flag
    P1A C7A . 1.8343(15) ?
    P1A C1A . 1.8351(15) ?
    P1A C13A . 1.8370(15) ?
    O1A C18A . 1.3661(18) ?
    O1A C19A . 1.430(2) ?
    C1A C6A . 1.397(2) ?
    C1A C2A . 1.4021(19) ?
    C2A C3A . 1.387(2) ?
    C2A H2AA . 0.9300 ?
    C3A C4A . 1.389(2) ?
    C3A H3AA . 0.9300 ?
    C4A C5A . 1.387(2) ?
    C4A H4AA . 0.9300 ?
    C5A C6A . 1.390(2) ?
    C5A H5AA . 0.9300 ?
    C6A H6AA . 0.9300 ?
    C7A C8A . 1.3957(19) ?
    C7A C12A . 1.401(2) ?
    C8A C9A . 1.389(2) ?
    C8A H8AA . 0.9300 ?
    C9A C10A . 1.386(2) ?
    C9A H9AA . 0.9300 ?
    C10A C11A . 1.386(2) ?
    C10A H10A . 0.9300 ?
    C11A C12A . 1.383(2) ?
    C11A H11A . 0.9300 ?
    C12A H12A . 0.9300 ?
    C13A C14A . 1.399(2) ?
    C13A C18A . 1.403(2) ?
    C14A C15A . 1.394(2) ?
    C14A H14A . 0.9300 ?
    C15A C16A . 1.380(2) ?
    C15A H15A . 0.9300 ?
    C16A C17A . 1.392(2) ?
    C16A H16A . 0.9300 ?
    C17A C18A . 1.392(2) ?
    C17A H17A . 0.9300 ?
    C19A H19A . 0.9600 ?
    C19A H19B . 0.9600 ?
    C19A H19C . 0.9600 ?
    P1B C7B . 1.825(6) ?
    P1B C1B . 1.834(5) ?
    P1B C13B . 1.849(5) ?
    O1B C18B . 1.383(5) ?
    O1B C19B . 1.437(3) ?
    C1B C6B . 1.402(5) ?
    C1B C2B . 1.403(5) ?
    C2B C3B . 1.389(5) ?
    C2B H2BA . 0.9300 ?
    C3B C4B . 1.375(6) ?
    C3B H3BA . 0.9300 ?
    C4B C5B . 1.383(6) ?
    C4B H4BA . 0.9300 ?
    C5B C6B . 1.392(5) ?
    C5B H5BA . 0.9300 ?
    C6B H6BA . 0.9300 ?
    C7B C12B . 1.395(7) ?
    C7B C8B . 1.396(6) ?
    C8B C9B . 1.395(6) ?
    C8B H8BA . 0.9300 ?
    C9B C10B . 1.396(7) ?
    C9B H9BA . 0.9300 ?
    C10B C11B . 1.375(6) ?
    C10B H10B . 0.9300 ?
    C11B C12B . 1.397(6) ?
    C11B H11B . 0.9300 ?
    C12B H12B . 0.9300 ?
    C13B C14B . 1.392(6) ?
    C13B C18B . 1.418(6) ?
    C14B C15B . 1.389(6) ?
    C14B H14B . 0.9300 ?
    C15B C16B . 1.372(6) ?
    C15B H15B . 0.9300 ?
    C16B C17B . 1.378(6) ?
    C16B H16B . 0.9300 ?
    C17B C18B . 1.396(6) ?
    C17B H17B . 0.9300 ?
    C19B H19D . 0.9600 ?
    C19B H19E . 0.9600 ?
    C19B H19F . 0.9600 ?
    P1C C7C . 1.807(15) ?
    P1C C1C . 1.855(12) ?
    P1C C13C . 1.864(15) ?
    O1C C18C . 1.381(13) ?
    O1C C19C . 1.434(7) ?
    C1C C6C . 1.386(14) ?
    C1C C2C . 1.394(13) ?
    C2C C3C . 1.390(14) ?
    C2C H2CA . 0.9300 ?
    C3C C4C . 1.367(14) ?
    C3C H3CA . 0.9300 ?
    C4C C5C . 1.385(13) ?
    C4C H4CA . 0.9300 ?
    C5C C6C . 1.381(14) ?
    C5C H5CA . 0.9300 ?
    C6C H6CA . 0.9300 ?
    C7C C12C . 1.382(16) ?
    C7C C8C . 1.399(14) ?
    C8C C9C . 1.416(16) ?
    C8C H8CA . 0.9300 ?
    C9C C10C . 1.410(13) ?
    C9C H9CA . 0.9300 ?
    C10C C11C . 1.382(10) ?
    C10C H10C . 0.9300 ?
    C11C C12C . 1.376(14) ?
    C11C H11C . 0.9300 ?
    C12C H12C . 0.9300 ?
    C13C C14C . 1.407(17) ?
    C13C C18C . 1.424(16) ?
    C14C C15C . 1.359(17) ?
    C14C H14C . 0.9300 ?
    C15C C16C . 1.373(16) ?
    C15C H15C . 0.9300 ?
    C16C C17C . 1.368(15) ?
    C16C H16C . 0.9300 ?
    C17C C18C . 1.393(14) ?
    C17C H17C . 0.9300 ?
    C19C H19I . 0.9600 ?
    C19C H19G . 0.9600 ?
    C19C H19H . 0.9600 ?
loop_
    _geom_angle_atom_site_label_1
    _geom_angle_atom_site_label_2
    _geom_angle_atom_site_label_3
    _geom_angle_site_symmetry_1
    _geom_angle_site_symmetry_3
    _geom_angle
    _geom_angle_publ_flag
    C7A P1A C1A . . 101.65(6) ?
    C7A P1A C13A . . 101.15(6) ?
    C1A P1A C13A . . 100.27(7) ?
    C18A O1A C19A . . 116.89(14) ?
    C6A C1A C2A . . 118.15(13) ?
    C6A C1A P1A . . 123.50(10) ?
    C2A C1A P1A . . 118.35(12) ?
    C3A C2A C1A . . 120.62(15) ?
    C3A C2A H2AA . . 119.7 ?
    C1A C2A H2AA . . 119.7 ?
    C2A C3A C4A . . 120.51(14) ?
    C2A C3A H3AA . . 119.7 ?
    C4A C3A H3AA . . 119.7 ?
    C5A C4A C3A . . 119.58(15) ?
    C5A C4A H4AA . . 120.2 ?
    C3A C4A H4AA . . 120.2 ?
    C4A C5A C6A . . 120.03(15) ?
    C4A C5A H5AA . . 120.0 ?
    C6A C5A H5AA . . 120.0 ?
    C5A C6A C1A . . 121.11(13) ?
    C5A C6A H6AA . . 119.4 ?
    C1A C6A H6AA . . 119.4 ?
    C8A C7A C12A . . 118.18(14) ?
    C8A C7A P1A . . 123.82(12) ?
    C12A C7A P1A . . 117.94(11) ?
    C9A C8A C7A . . 120.74(15) ?
    C9A C8A H8AA . . 119.6 ?
    C7A C8A H8AA . . 119.6 ?
    C10A C9A C8A . . 120.25(15) ?
    C10A C9A H9AA . . 119.9 ?
    C8A C9A H9AA . . 119.9 ?
    C9A C10A C11A . . 119.68(15) ?
    C9A C10A H10A . . 120.2 ?
    C11A C10A H10A . . 120.2 ?
    C12A C11A C10A . . 120.18(15) ?
    C12A C11A H11A . . 119.9 ?
    C10A C11A H11A . . 119.9 ?
    C11A C12A C7A . . 120.94(14) ?
    C11A C12A H12A . . 119.5 ?
    C7A C12A H12A . . 119.5 ?
    C14A C13A C18A . . 118.12(13) ?
    C14A C13A P1A . . 124.53(11) ?
    C18A C13A P1A . . 117.34(11) ?
    C15A C14A C13A . . 121.01(15) ?
    C15A C14A H14A . . 119.5 ?
    C13A C14A H14A . . 119.5 ?
    C16A C15A C14A . . 119.70(15) ?
    C16A C15A H15A . . 120.2 ?
    C14A C15A H15A . . 120.2 ?
    C15A C16A C17A . . 120.77(14) ?
    C15A C16A H16A . . 119.6 ?
    C17A C16A H16A . . 119.6 ?
    C18A C17A C16A . . 119.24(15) ?
    C18A C17A H17A . . 120.4 ?
    C16A C17A H17A . . 120.4 ?
    O1A C18A C17A . . 124.11(14) ?
    O1A C18A C13A . . 114.73(13) ?
    C17A C18A C13A . . 121.16(14) ?
    O1A C19A H19A . . 109.5 ?
    O1A C19A H19B . . 109.5 ?
    H19A C19A H19B . . 109.5 ?
    O1A C19A H19C . . 109.5 ?
    H19A C19A H19C . . 109.5 ?
    H19B C19A H19C . . 109.5 ?
    C7B P1B C1B . . 102.2(4) ?
    C7B P1B C13B . . 101.1(3) ?
    C1B P1B C13B . . 100.2(4) ?
    C18B O1B C19B . . 118.3(3) ?
    C6B C1B C2B . . 119.4(4) ?
    C6B C1B P1B . . 123.1(4) ?
    C2B C1B P1B . . 117.5(4) ?
    C3B C2B C1B . . 120.3(5) ?
    C3B C2B H2BA . . 119.8 ?
    C1B C2B H2BA . . 119.8 ?
    C4B C3B C2B . . 119.8(5) ?
    C4B C3B H3BA . . 120.1 ?
    C2B C3B H3BA . . 120.1 ?
    C3B C4B C5B . . 120.6(5) ?
    C3B C4B H4BA . . 119.7 ?
    C5B C4B H4BA . . 119.7 ?
    C4B C5B C6B . . 120.7(5) ?
    C4B C5B H5BA . . 119.7 ?
    C6B C5B H5BA . . 119.7 ?
    C5B C6B C1B . . 119.2(5) ?
    C5B C6B H6BA . . 120.4 ?
    C1B C6B H6BA . . 120.4 ?
    C12B C7B C8B . . 118.8(5) ?
    C12B C7B P1B . . 118.0(4) ?
    C8B C7B P1B . . 123.1(4) ?
    C9B C8B C7B . . 120.2(5) ?
    C9B C8B H8BA . . 119.9 ?
    C7B C8B H8BA . . 119.9 ?
    C8B C9B C10B . . 120.6(6) ?
    C8B C9B H9BA . . 119.7 ?
    C10B C9B H9BA . . 119.7 ?
    C11B C10B C9B . . 119.0(6) ?
    C11B C10B H10B . . 120.5 ?
    C9B C10B H10B . . 120.5 ?
    C10B C11B C12B . . 121.0(5) ?
    C10B C11B H11B . . 119.5 ?
    C12B C11B H11B . . 119.5 ?
    C7B C12B C11B . . 120.3(5) ?
    C7B C12B H12B . . 119.8 ?
    C11B C12B H12B . . 119.8 ?
    C14B C13B C18B . . 117.5(4) ?
    C14B C13B P1B . . 126.2(4) ?
    C18B C13B P1B . . 116.3(4) ?
    C15B C14B C13B . . 121.8(5) ?
    C15B C14B H14B . . 119.1 ?
    C13B C14B H14B . . 119.1 ?
    C16B C15B C14B . . 119.3(4) ?
    C16B C15B H15B . . 120.3 ?
    C14B C15B H15B . . 120.3 ?
    C15B C16B C17B . . 121.2(4) ?
    C15B C16B H16B . . 119.4 ?
    C17B C16B H16B . . 119.4 ?
    C16B C17B C18B . . 119.7(4) ?
    C16B C17B H17B . . 120.2 ?
    C18B C17B H17B . . 120.2 ?
    O1B C18B C17B . . 124.5(4) ?
    O1B C18B C13B . . 115.2(4) ?
    C17B C18B C13B . . 120.4(4) ?
    C7C P1C C1C . . 105.1(12) ?
    C7C P1C C13C . . 101.4(10) ?
    C1C P1C C13C . . 97.7(10) ?
    C18C O1C C19C . . 116.7(7) ?
    C6C C1C C2C . . 114.7(12) ?
    C6C C1C P1C . . 127.2(13) ?
    C2C C1C P1C . . 117.5(13) ?
    C3C C2C C1C . . 122.6(14) ?
    C3C C2C H2CA . . 118.7 ?
    C1C C2C H2CA . . 118.7 ?
    C4C C3C C2C . . 120.6(15) ?
    C4C C3C H3CA . . 119.7 ?
    C2C C3C H3CA . . 119.7 ?
    C3C C4C C5C . . 118.1(15) ?
    C3C C4C H4CA . . 120.9 ?
    C5C C4C H4CA . . 120.9 ?
    C6C C5C C4C . . 120.1(16) ?
    C6C C5C H5CA . . 120.0 ?
    C4C C5C H5CA . . 120.0 ?
    C5C C6C C1C . . 123.4(16) ?
    C5C C6C H6CA . . 118.3 ?
    C1C C6C H6CA . . 118.3 ?
    C12C C7C C8C . . 119.7(12) ?
    C12C C7C P1C . . 120.6(10) ?
    C8C C7C P1C . . 119.6(11) ?
    C7C C8C C9C . . 118.7(12) ?
    C7C C8C H8CA . . 120.6 ?
    C9C C8C H8CA . . 120.6 ?
    C10C C9C C8C . . 120.7(10) ?
    C10C C9C H9CA . . 119.7 ?
    C8C C9C H9CA . . 119.7 ?
    C11C C10C C9C . . 118.0(11) ?
    C11C C10C H10C . . 121.0 ?
    C9C C10C H10C . . 121.0 ?
    C12C C11C C10C . . 121.8(12) ?
    C12C C11C H11C . . 119.1 ?
    C10C C11C H11C . . 119.1 ?
    C11C C12C C7C . . 120.8(11) ?
    C11C C12C H12C . . 119.6 ?
    C7C C12C H12C . . 119.6 ?
    C14C C13C C18C . . 115.9(13) ?
    C14C C13C P1C . . 124.2(12) ?
    C18C C13C P1C . . 119.3(12) ?
    C15C C14C C13C . . 124.2(16) ?
    C15C C14C H14C . . 117.9 ?
    C13C C14C H14C . . 117.9 ?
    C14C C15C C16C . . 117.1(16) ?
    C14C C15C H15C . . 121.4 ?
    C16C C15C H15C . . 121.4 ?
    C17C C16C C15C . . 123.2(17) ?
    C17C C16C H16C . . 118.4 ?
    C15C C16C H16C . . 118.4 ?
    C16C C17C C18C . . 119.0(14) ?
    C16C C17C H17C . . 120.5 ?
    C18C C17C H17C . . 120.5 ?
    O1C C18C C17C . . 125.1(12) ?
    O1C C18C C13C . . 114.5(11) ?
    C17C C18C C13C . . 120.4(12) ?
    O1C C19C H19I . . 109.5 ?
    O1C C19C H19G . . 109.5 ?
    H19I C19C H19G . . 109.5 ?
    O1C C19C H19H . . 109.5 ?
    H19I C19C H19H . . 109.5 ?
    H19G C19C H19H . . 109.5 ?
loop_
    _geom_torsion_atom_site_label_1
    _geom_torsion_atom_site_label_2
    _geom_torsion_atom_site_label_3
    _geom_torsion_atom_site_label_4
    _geom_torsion_site_symmetry_1
    _geom_torsion_site_symmetry_2
    _geom_torsion_site_symmetry_3
    _geom_torsion_site_symmetry_4
    _geom_torsion
    _geom_torsion_publ_flag
    C7A P1A C1A C6A . . . . -90.02(13) ?
    C13A P1A C1A C6A . . . . 13.75(13) ?
    C7A P1A C1A C2A . . . . 90.47(12) ?
    C13A P1A C1A C2A . . . . -165.76(11) ?
    C6A C1A C2A C3A . . . . 0.5(2) ?
    P1A C1A C2A C3A . . . . -179.99(11) ?
    C1A C2A C3A C4A . . . . -0.6(2) ?
    C2A C3A C4A C5A . . . . 0.6(2) ?
    C3A C4A C5A C6A . . . . -0.4(2) ?
    C4A C5A C6A C1A . . . . 0.3(2) ?
    C2A C1A C6A C5A . . . . -0.3(2) ?
    P1A C1A C6A C5A . . . . -179.81(11) ?
    C1A P1A C7A C8A . . . . 8.97(14) ?
    C13A P1A C7A C8A . . . . -94.10(13) ?
    C1A P1A C7A C12A . . . . -168.38(11) ?
    C13A P1A C7A C12A . . . . 88.55(12) ?
    C12A C7A C8A C9A . . . . 0.4(2) ?
    P1A C7A C8A C9A . . . . -176.94(12) ?
    C7A C8A C9A C10A . . . . -1.4(2) ?
    C8A C9A C10A C11A . . . . 1.0(2) ?
    C9A C10A C11A C12A . . . . 0.3(2) ?
    C10A C11A C12A C7A . . . . -1.3(2) ?
    C8A C7A C12A C11A . . . . 0.9(2) ?
    P1A C7A C12A C11A . . . . 178.43(12) ?
    C7A P1A C13A C14A . . . . -2.63(14) ?
    C1A P1A C13A C14A . . . . -106.80(13) ?
    C7A P1A C13A C18A . . . . 178.33(11) ?
    C1A P1A C13A C18A . . . . 74.16(12) ?
    C18A C13A C14A C15A . . . . -0.3(2) ?
    P1A C13A C14A C15A . . . . -179.29(12) ?
    C13A C14A C15A C16A . . . . 0.0(2) ?
    C14A C15A C16A C17A . . . . 0.0(2) ?
    C15A C16A C17A C18A . . . . 0.3(2) ?
    C19A O1A C18A C17A . . . . 4.5(2) ?
    C19A O1A C18A C13A . . . . -175.18(16) ?
    C16A C17A C18A O1A . . . . 179.78(15) ?
    C16A C17A C18A C13A . . . . -0.5(2) ?
    C14A C13A C18A O1A . . . . -179.75(13) ?
    P1A C13A C18A O1A . . . . -0.65(17) ?
    C14A C13A C18A C17A . . . . 0.5(2) ?
    P1A C13A C18A C17A . . . . 179.62(12) ?
    C7B P1B C1B C6B . . . . -9.5(11) ?
    C13B P1B C1B C6B . . . . 94.3(10) ?
    C7B P1B C1B C2B . . . . 170.9(9) ?
    C13B P1B C1B C2B . . . . -85.3(10) ?
    C6B C1B C2B C3B . . . . -0.5(18) ?
    P1B C1B C2B C3B . . . . 179.1(9) ?
    C1B C2B C3B C4B . . . . 2.5(17) ?
    C2B C3B C4B C5B . . . . -2.8(15) ?
    C3B C4B C5B C6B . . . . 1.0(16) ?
    C4B C5B C6B C1B . . . . 1.1(17) ?
    C2B C1B C6B C5B . . . . -1.3(17) ?
    P1B C1B C6B C5B . . . . 179.1(9) ?
    C1B P1B C7B C12B . . . . -89.0(7) ?
    C13B P1B C7B C12B . . . . 167.9(6) ?
    C1B P1B C7B C8B . . . . 87.3(8) ?
    C13B P1B C7B C8B . . . . -15.8(7) ?
    C12B C7B C8B C9B . . . . -0.7(12) ?
    P1B C7B C8B C9B . . . . -177.0(7) ?
    C7B C8B C9B C10B . . . . 0.7(14) ?
    C8B C9B C10B C11B . . . . 0.4(15) ?
    C9B C10B C11B C12B . . . . -1.4(14) ?
    C8B C7B C12B C11B . . . . -0.3(12) ?
    P1B C7B C12B C11B . . . . 176.2(6) ?
    C10B C11B C12B C7B . . . . 1.4(12) ?
    C7B P1B C13B C14B . . . . 102.8(7) ?
    C1B P1B C13B C14B . . . . -1.9(7) ?
    C7B P1B C13B C18B . . . . -79.4(7) ?
    C1B P1B C13B C18B . . . . 175.9(6) ?
    C18B C13B C14B C15B . . . . -2.2(10) ?
    P1B C13B C14B C15B . . . . 175.6(6) ?
    C13B C14B C15B C16B . . . . 3.3(10) ?
    C14B C15B C16B C17B . . . . -1.8(9) ?
    C15B C16B C17B C18B . . . . -0.7(9) ?
    C19B O1B C18B C17B . . . . 0.2(9) ?
    C19B O1B C18B C13B . . . . -179.8(5) ?
    C16B C17B C18B O1B . . . . -178.3(6) ?
    C16B C17B C18B C13B . . . . 1.7(11) ?
    C14B C13B C18B O1B . . . . 179.7(6) ?
    P1B C13B C18B O1B . . . . 1.6(9) ?
    C14B C13B C18B C17B . . . . -0.3(11) ?
    P1B C13B C18B C17B . . . . -178.3(6) ?
    C7C P1C C1C C6C . . . . 105(3) ?
    C13C P1C C1C C6C . . . . 1(4) ?
    C7C P1C C1C C2C . . . . -85(3) ?
    C13C P1C C1C C2C . . . . 171(3) ?
    C6C C1C C2C C3C . . . . -3(6) ?
    P1C C1C C2C C3C . . . . -174(3) ?
    C1C C2C C3C C4C . . . . -4(6) ?
    C2C C3C C4C C5C . . . . 8(5) ?
    C3C C4C C5C C6C . . . . -7(4) ?
    C4C C5C C6C C1C . . . . 0(6) ?
    C2C C1C C6C C5C . . . . 4(6) ?
    P1C C1C C6C C5C . . . . 175(3) ?
    C1C P1C C7C C12C . . . . -178(2) ?
    C13C P1C C7C C12C . . . . -76(2) ?
    C1C P1C C7C C8C . . . . 6(2) ?
    C13C P1C C7C C8C . . . . 107(2) ?
    C12C C7C C8C C9C . . . . 6(3) ?
    P1C C7C C8C C9C . . . . -177.2(17) ?
    C7C C8C C9C C10C . . . . -6(3) ?
    C8C C9C C10C C11C . . . . 3(3) ?
    C9C C10C C11C C12C . . . . 1(3) ?
    C10C C11C C12C C7C . . . . -2(4) ?
    C8C C7C C12C C11C . . . . -2(4) ?
    P1C C7C C12C C11C . . . . -178.9(19) ?
    C7C P1C C13C C14C . . . . -15(2) ?
    C1C P1C C13C C14C . . . . 93(2) ?
    C7C P1C C13C C18C . . . . 156.0(17) ?
    C1C P1C C13C C18C . . . . -97(2) ?
    C18C C13C C14C C15C . . . . 3(4) ?
    P1C C13C C14C C15C . . . . 174(2) ?
    C13C C14C C15C C16C . . . . -3(4) ?
    C14C C15C C16C C17C . . . . -2(4) ?
    C15C C16C C17C C18C . . . . 6(4) ?
    C19C O1C C18C C17C . . . . 10(2) ?
    C19C O1C C18C C13C . . . . -169.5(14) ?
    C16C C17C C18C O1C . . . . 175(2) ?
    C16C C17C C18C C13C . . . . -5(3) ?
    C14C C13C C18C O1C . . . . -179.5(19) ?
    P1C C13C C18C O1C . . . . 9(2) ?
    C14C C13C C18C C17C . . . . 1(3) ?
    P1C C13C C18C C17C . . . . -170.6(17) ?
loop_
    _geom_hbond_atom_site_label_D
    _geom_hbond_atom_site_label_H
    _geom_hbond_atom_site_label_A
    _geom_hbond_site_symmetry_A
    _geom_hbond_distance_DH
    _geom_hbond_distance_HA
    _geom_hbond_distance_DA
    _geom_hbond_angle_DHA
    _geom_hbond_publ_flag
    C4A H4AA Cg1 7_655 0.9300 2.65 3.520(9) 156 yes
    C4A H4AA Cg2 7_655 0.9300 2.58 3.471(3) 159 yes
    C17A H17A Cg3 5_445 0.9300 2.91 3.645(8) 137 yes
    C10C H10C Cg4 5_445 0.9300 2.78 3.561(15) 142 yes
