# Supplementary material for: A redetermination of (2-methoxy­phen­yl)diphenyl­phosphine
Source: Acta Crystallogr Sect E Struct Rep Online. 2009 Oct 7;65(Pt 11):o2660–1. doi: 10.1107/S1600536809038835 (PMC2970997; doi:10.1107/S1600536809038835)
Supplement: Supplementary file 2 [file e-65-o2660-Isup2.hkl]

# 
# h,k,l, Fc-squared, Fo-squared, sigma(Fo-squared) and status flag 
# 
data_I
_shelx_title ' AP6m in C2/c (100K)' 
_shelx_refln_list_code          4 
_shelx_F_calc_maximum      416.10 
_exptl_crystal_F_000      2464.00 
_reflns_d_resolution_high  0.6533 
 
loop_ 
 _symmetry_equiv_pos_as_xyz 
 'x, y, z' 
 '-x, y, -z+1/2' 
 'x+1/2, y+1/2, z' 
 '-x+1/2, y+1/2, -z+1/2' 
 '-x, -y, -z' 
 'x, -y, z-1/2' 
 '-x+1/2, -y+1/2, -z' 
 'x+1/2, -y+1/2, z-1/2' 
 
_cell_length_a    31.1813 
_cell_length_b     7.1474 
_cell_length_c    28.3025 
_cell_angle_alpha  90.000 
_cell_angle_beta   90.380 
_cell_angle_gamma  90.000 
 
_shelx_F_squared_multiplier     1.000 
 
loop_ 
 _refln_index_h 
 _refln_index_k 
 _refln_index_l 
 _refln_F_squared_calc 
 _refln_F_squared_meas 
 _refln_F_squared_sigma 
 _refln_observed_status 
   4   0   0    43134.94    43785.39    726.64 o 
   6   0   0     6831.27     6031.52    273.98 o 
   8   0   0      347.04      533.65     15.68 o 
  10   0   0     4598.64     4792.37     76.80 o 
  12   0   0     1900.75     1736.29     28.75 o 
  14   0   0    24433.27    23956.04    241.15 o 
  16   0   0     2717.13     3102.27     45.97 o 
  18   0   0     3507.62     2933.66     46.09 o 
  20   0   0     1164.93     1345.49     30.07 o 
  22   0   0      407.56      518.13     19.30 o 
  24   0   0      585.05      727.37     30.83 o 
  26   0   0      864.80      798.12     37.37 o 
  28   0   0     2269.81     2325.75     66.09 o 
  30   0   0     7572.59     7845.77    241.40 o 
  32   0   0     1069.04     1050.29     53.90 o 
  34   0   0     6062.27     6328.05    147.56 o 
  36   0   0     2934.98     3100.64     83.14 o 
  38   0   0       14.86        4.69     26.61 o 
  40   0   0        9.39        5.24     41.57 o 
  42   0   0      277.42      217.82     63.41 o 
  44   0   0        0.35       35.46     49.61 o 
  46   0   0     1419.12     1837.04    131.18 o 
   1   1   0     8001.57     7735.69    122.79 o 
   3   1   0    23077.05    22820.80    406.94 o 
   5   1   0    14127.55    14349.50    163.32 o 
   7   1   0    27349.94    28454.48    302.11 o 
   9   1   0      430.01      489.91     11.67 o 
  11   1   0    16732.74    18204.53    180.33 o 
  13   1   0     4282.12     4382.45     45.32 o 
  15   1   0      702.95      776.64     16.72 o 
  17   1   0      820.01      811.40     13.94 o 
  19   1   0     3229.23     3582.03     35.64 o 
  21   1   0     5690.36     5460.82     61.41 o 
  23   1   0     2600.11     2726.19     34.73 o 
  25   1   0     4427.42     4274.25     50.99 o 
  27   1   0      505.64      534.33     25.21 o 
  29   1   0     2538.60     2451.93     74.19 o 
  31   1   0      126.80       91.99     21.35 o 
  33   1   0       86.82       52.06     21.00 o 
  35   1   0        6.81       -1.96     17.31 o 
  37   1   0       29.20       42.16     22.25 o 
  39   1   0       96.95      112.57     26.44 o 
  41   1   0      245.11      303.22     43.33 o 
  43   1   0      140.32      188.85     33.46 o 
  45   1   0       68.58       50.31     28.36 o 
  47   1   0        0.01       13.67     34.83 o 
   0   2   0     7651.40     7296.03    155.38 o 
   2   2   0       59.90       46.88     12.60 o 
   4   2   0    31239.15    32092.50    363.12 o 
   6   2   0    14584.35    15185.17    188.34 o 
   8   2   0     1604.26     2005.86     44.53 o 
  10   2   0    11993.06    12594.49    200.18 o 
  12   2   0      283.48      306.47     13.62 o 
  14   2   0     9257.83     9712.27    109.58 o 
  16   2   0     1376.99     1359.18     23.96 o 
  18   2   0      235.84      266.10     14.18 o 
  20   2   0     1849.36     1849.71     30.65 o 
  22   2   0      151.86      129.98     12.66 o 
  24   2   0     8563.50     8235.95    107.18 o 
  26   2   0     2638.20     2559.99     57.94 o 
  28   2   0       68.93       25.36     12.24 o 
  30   2   0       22.47       12.05     11.96 o 
  32   2   0      892.54     1008.46     37.68 o 
  34   2   0      665.19      686.41     57.33 o 
  36   2   0     1056.22     1099.63     45.13 o 
  38   2   0      222.06      177.70     27.37 o 
  40   2   0        4.38       41.46     28.76 o 
  42   2   0      640.26      756.16     89.08 o 
  44   2   0       62.94       41.37     38.44 o 
  46   2   0      672.47      577.26     63.35 o 
   1   3   0        0.41       14.35      7.18 o 
   3   3   0     4988.33     4836.45     72.10 o 
   5   3   0     1277.24     1275.32     42.71 o 
   7   3   0     7268.65     6997.76     87.75 o 
   9   3   0    10770.09    11076.01    127.66 o 
  11   3   0    25746.02    26447.47    235.11 o 
  13   3   0     2572.16     2917.45     66.18 o 
  15   3   0    17707.01    18045.09    216.56 o 
  17   3   0      131.05      166.72     17.08 o 
  19   3   0      807.28      763.52     29.57 o 
  21   3   0    12296.99    11778.07    145.80 o 
  23   3   0     4216.07     4151.02     72.34 o 
  25   3   0     2534.98     2447.30     54.74 o 
  27   3   0       11.84       -0.99     12.99 o 
  29   3   0       99.58       74.68     18.46 o 
  31   3   0       75.55      110.89     20.21 o 
  33   3   0       56.98       48.69     20.01 o 
  35   3   0     2856.68     2980.48     95.32 o 
  37   3   0      308.11      325.14     41.13 o 
  39   3   0     2879.76     3167.61    134.75 o 
  41   3   0      199.81      180.79     62.88 o 
  43   3   0      218.25      228.65     64.98 o 
  45   3   0        1.14      -11.00     43.49 o 
   0   4   0    34396.51    37913.49    577.94 o 
   2   4   0     1889.57     2291.33     56.07 o 
   4   4   0      241.08      365.59     25.67 o 
   6   4   0     1405.87     1420.84     28.49 o 
   8   4   0       27.04       62.83     10.35 o 
  10   4   0       96.45       52.52      9.51 o 
  12   4   0     3801.57     3814.17     57.40 o 
  14   4   0     3286.53     3097.53     88.84 o 
  16   4   0      680.35      765.65     42.02 o 
  18   4   0     1233.86     1334.68    102.23 o 
  20   4   0     5555.15     5749.88    104.89 o 
  22   4   0       23.19       36.46     13.56 o 
  24   4   0       70.02       53.21     16.96 o 
  26   4   0       84.35       73.04     19.02 o 
  28   4   0      179.78      145.45     20.98 o 
  30   4   0      179.02      147.04     22.50 o 
  32   4   0        0.20       62.55     20.08 o 
  34   4   0      223.60      278.43     32.20 o 
  36   4   0       36.18       37.25     21.76 o 
  38   4   0       13.85       35.28     41.81 o 
  40   4   0       76.37       49.92     56.51 o 
  42   4   0      453.54      574.85     89.61 o 
  44   4   0      301.15      416.07     85.07 o 
   1   5   0      131.05      104.75     17.99 o 
   3   5   0     1139.27     1101.71     43.59 o 
   5   5   0      145.37      182.63     21.02 o 
   7   5   0     9500.31     9057.25    105.12 o 
   9   5   0      999.36      955.33     30.10 o 
  11   5   0     3088.73     3122.85     54.09 o 
  13   5   0    17011.55    16482.32    326.47 o 
  15   5   0      819.53     1329.08     70.66 o 
  17   5   0       11.19      -19.87     24.01 o 
  19   5   0       22.56      -23.24     24.45 o 
  21   5   0     9008.98     8994.02    192.61 o 
  23   5   0      524.31      454.49     46.44 o 
  25   5   0     4734.24     4769.85     96.76 o 
  27   5   0      732.82      666.86     50.71 o 
  29   5   0      143.81       58.95     24.78 o 
  31   5   0       80.98       73.71     23.16 o 
  33   5   0      257.27      318.98     34.60 o 
  35   5   0        0.37      -27.84     27.84 o 
  37   5   0     1652.79     1671.65     77.59 o 
  39   5   0      281.29      193.40     45.87 o 
  41   5   0        1.81       43.18     45.37 o 
   0   6   0     3497.10     3223.18    125.77 o 
   2   6   0      765.27      730.26     44.81 o 
   4   6   0     7481.88     7365.91    119.53 o 
   6   6   0      488.36      494.39     23.54 o 
   8   6   0     1461.61     1479.74     36.81 o 
  10   6   0      251.74      268.90     31.24 o 
  12   6   0        1.99       21.36     18.92 o 
  14   6   0      181.22      149.19     29.86 o 
  16   6   0     1480.65     1459.51    104.14 o 
  18   6   0      785.76      853.43     58.54 o 
  20   6   0        5.78      -14.08     20.44 o 
  22   6   0      479.63      425.09     44.90 o 
  24   6   0     3124.12     3156.27     99.79 o 
  26   6   0      224.45      169.08     65.10 o 
  28   6   0     1278.43     1344.53     55.94 o 
  30   6   0       50.73       16.40     28.77 o 
  32   6   0       26.22       55.87     24.48 o 
  34   6   0       25.68       42.61     33.50 o 
  36   6   0      197.98      271.94     49.21 o 
  38   6   0       25.98      -14.61     34.65 o 
   1   7   0      720.48      732.58     41.11 o 
   3   7   0       32.91       61.35     27.47 o 
   5   7   0      758.79      761.00     38.05 o 
   7   7   0     1068.50     1120.38     50.68 o 
   9   7   0        2.04      -17.34     17.34 o 
  11   7   0     4967.15     5064.26    125.94 o 
  13   7   0     1759.69     1652.26     71.32 o 
  15   7   0      331.17      330.45     55.08 o 
  17   7   0       58.12      137.84     32.30 o 
  19   7   0      245.97      223.60     35.23 o 
  21   7   0       57.96       63.77     27.06 o 
  23   7   0      244.73      191.53     37.14 o 
  25   7   0       57.27       45.14     29.39 o 
  27   7   0      166.03      119.73     36.29 o 
  29   7   0       41.83       62.78     53.25 o 
  31   7   0      252.25      203.26     44.26 o 
  33   7   0        0.59        9.59     35.67 o 
  35   7   0      393.83      416.66     83.67 o 
   0   8   0     1009.66     1263.38     93.53 o 
   2   8   0       49.66      207.77     43.16 o 
   4   8   0     1396.45     1425.14     45.29 o 
   6   8   0        2.51       57.09     21.09 o 
   8   8   0     2081.95     2038.22     89.58 o 
  10   8   0      901.60      800.99     51.38 o 
  12   8   0      136.72      112.18     52.01 o 
  14   8   0     2998.31     2753.00     88.07 o 
  16   8   0       44.75       18.80     36.68 o 
  18   8   0     1265.00     1287.49     69.02 o 
  20   8   0      845.48      842.55     61.52 o 
  22   8   0       10.89        8.37     26.93 o 
  24   8   0      248.44      269.03     43.51 o 
  26   8   0      109.55       48.09     32.81 o 
  28   8   0      301.65      353.16     53.27 o 
  30   8   0      238.98      285.33     56.70 o 
  32   8   0      508.80      593.15     83.51 o 
   1   9   0        1.33       -4.79     27.92 o 
   3   9   0       60.57       -2.94     42.12 o 
   5   9   0      409.32      355.52     65.49 o 
   7   9   0      705.09      742.40     53.40 o 
   9   9   0       31.16        3.99     21.59 o 
  11   9   0       47.80        9.62     23.17 o 
  13   9   0       26.70       50.97     26.24 o 
  15   9   0      277.18      240.81     37.92 o 
  17   9   0        0.93       55.07     28.07 o 
  19   9   0       15.04       11.09     28.21 o 
  21   9   0       91.21       96.47     37.31 o 
  23   9   0       23.44        2.36     31.64 o 
  25   9   0       56.16       76.52     45.99 o 
  27   9   0       38.37       36.16     51.70 o 
   4  10   0       18.43        6.52     52.92 o 
   6  10   0      367.16      271.05     73.09 o 
   8  10   0      333.64      307.62     60.57 o 
  10  10   0       51.12      114.34     30.22 o 
  12  10   0      302.67      297.10     43.39 o 
  14  10   0       33.58       21.80     36.57 o 
  16  10   0       48.98        1.19     29.05 o 
  18  10   0       16.06       28.68     37.15 o 
 -47   1   1        1.37      -52.40     52.40 o 
 -45   1   1       60.52       26.67     27.29 o 
 -43   1   1       36.00       70.72     28.48 o 
 -41   1   1       22.20       42.72     21.79 o 
 -39   1   1      701.90      689.36     44.20 o 
 -37   1   1      143.82      149.60     33.78 o 
 -35   1   1     3286.27     3221.37     85.31 o 
 -33   1   1      660.44      638.83     38.37 o 
 -31   1   1     3005.39     3118.41     72.91 o 
 -29   1   1     1498.43     1326.92     57.86 o 
 -27   1   1     1478.78     1461.32     29.65 o 
 -25   1   1     1547.26     1396.37     37.74 o 
 -23   1   1     2068.97     2021.77     28.88 o 
 -21   1   1     7674.14     7587.18     69.35 o 
 -19   1   1      668.55      683.13     15.88 o 
 -17   1   1     7584.55     7203.90     65.52 o 
 -15   1   1       73.71       37.61      5.08 o 
 -13   1   1     6027.98     6320.69     58.22 o 
 -11   1   1     6040.85     6105.11     66.44 o 
  -9   1   1    63155.80    64448.53    659.25 o 
  -7   1   1    77337.38    80556.86    935.64 o 
  -5   1   1    58030.44    59765.04    832.73 o 
  -3   1   1     5124.20     4998.63     88.23 o 
  -1   1   1      211.81      493.78     13.22 o 
   1   1   1      190.95      212.11      9.86 o 
   3   1   1      382.97      246.31     10.12 o 
   5   1   1     3004.52     2928.77     42.03 o 
   7   1   1    28024.12    28146.02    262.86 o 
   9   1   1     7536.47     7539.62     69.71 o 
  11   1   1      596.15      539.28     10.41 o 
  13   1   1      123.15      188.46      9.55 o 
  15   1   1    12896.65    12300.60     96.14 o 
  17   1   1       13.16       31.79      8.35 o 
  19   1   1     1902.54     2030.64     24.60 o 
  21   1   1       97.46      129.67      7.83 o 
  23   1   1     1721.55     1532.28     24.09 o 
  25   1   1     6978.53     6597.90     73.58 o 
  27   1   1     3192.92     3096.13     48.58 o 
  29   1   1     2607.53     2571.42     53.35 o 
  31   1   1      250.17      214.70     23.71 o 
  33   1   1      401.01      451.18     43.94 o 
  35   1   1       54.62       63.07     21.70 o 
  37   1   1      256.27      267.91     31.60 o 
  39   1   1       70.76       57.10     21.55 o 
  41   1   1       82.72       47.10     22.45 o 
  43   1   1     1171.89     1185.22     58.73 o 
  45   1   1      293.56      347.03     81.05 o 
  47   1   1      321.31      338.69     82.27 o 
 -46   2   1      732.78      760.82     70.46 o 
 -44   2   1        1.75      -10.13     44.37 o 
 -42   2   1       43.54       27.95     43.67 o 
 -40   2   1     1641.30     1594.40    122.27 o 
 -38   2   1        3.99       55.13     22.50 o 
 -36   2   1      383.84      393.51     30.19 o 
 -34   2   1       24.99       13.76     16.69 o 
 -32   2   1      522.78      506.49     31.26 o 
 -30   2   1      520.42      528.16     25.32 o 
 -28   2   1     1451.57     1349.06     35.58 o 
 -26   2   1       57.24       62.78     15.39 o 
 -24   2   1     2189.04     2160.86     44.56 o 
 -22   2   1     1623.92     1628.16     34.88 o 
 -20   2   1     1811.87     2018.33     39.04 o 
 -18   2   1      100.16      141.32     11.99 o 
 -16   2   1     1190.54     1299.78     22.87 o 
 -14   2   1     4507.14     4598.99     68.27 o 
 -12   2   1      966.72     1092.74     28.83 o 
 -10   2   1    37022.82    37330.28    521.94 o 
  -8   2   1      342.65      421.81     23.10 o 
  -6   2   1     2685.31     2752.93     58.58 o 
  -4   2   1      706.91      780.77     28.51 o 
  -2   2   1     1954.50     1965.53     85.11 o 
   0   2   1    20106.40    20730.45    247.32 o 
   2   2   1    17666.19    17954.52    242.44 o 
   4   2   1    72946.66    71847.05    937.38 o 
   6   2   1       20.95       88.48      9.28 o 
   8   2   1    15157.71    16019.59    168.16 o 
  10   2   1    16494.36    16823.94    218.72 o 
  12   2   1     2614.00     2816.65     45.11 o 
  14   2   1     8041.47     8267.07    131.71 o 
  16   2   1     4818.66     5044.92     55.25 o 
  18   2   1     4481.31     4109.58     49.45 o 
  20   2   1     1142.82     1136.71     24.70 o 
  22   2   1     8210.22     7811.25     90.29 o 
  24   2   1      494.79      478.83     32.87 o 
  26   2   1      567.67      607.05     25.99 o 
  28   2   1      446.79      432.35     22.70 o 
  30   2   1      305.81      270.85     28.61 o 
  32   2   1     1052.66     1107.81     52.21 o 
  34   2   1      937.05      856.87     39.65 o 
  36   2   1      831.26      864.89     41.03 o 
  38   2   1      372.99      401.42     33.64 o 
  40   2   1      498.68      501.67     51.94 o 
  42   2   1      748.89      692.76     86.11 o 
  44   2   1        1.49      -12.67     34.88 o 
  46   2   1        7.06       12.99     35.51 o 
 -45   3   1        3.77      -11.70     44.89 o 
 -43   3   1       88.23       41.05     49.26 o 
 -41   3   1      118.89      102.18     55.90 o 
 -39   3   1       40.29       98.47     42.39 o 
 -37   3   1       37.27       44.90     25.94 o 
 -35   3   1     1152.91     1226.97     71.45 o 
 -33   3   1     1109.00     1035.63     83.13 o 
 -31   3   1       52.99       34.46     17.08 o 
 -29   3   1        4.25        4.48     14.31 o 
 -27   3   1     1840.98     1691.45     53.11 o 
 -25   3   1       15.24       38.70     14.34 o 
 -23   3   1      254.46      354.05     22.82 o 
 -21   3   1        0.13       44.06     13.84 o 
 -19   3   1        0.03       -8.07      8.78 o 
 -17   3   1     4798.16     4530.58     77.85 o 
 -15   3   1     1997.66     2115.25     47.37 o 
 -13   3   1       66.41      173.91     18.91 o 
 -11   3   1    14409.53    15728.37    157.58 o 
  -9   3   1      511.92      489.07     16.01 o 
  -7   3   1     1205.28     1283.72     29.09 o 
  -5   3   1     1960.45     1965.71     41.99 o 
  -3   3   1     3399.29     3502.80     65.01 o 
  -1   3   1        0.60       30.39      8.86 o 
   1   3   1      172.69      223.25     16.55 o 
   3   3   1     1621.04     1497.59     38.10 o 
   5   3   1      880.48      839.37     24.39 o 
   7   3   1        1.06        0.02      6.48 o 
   9   3   1      346.63      424.36     17.15 o 
  11   3   1     3021.92     3562.06     47.95 o 
  13   3   1    13245.54    13309.07    150.40 o 
  15   3   1    16411.03    16396.65    199.18 o 
  17   3   1     8224.69     8297.16    106.16 o 
  19   3   1      661.55      557.28     23.71 o 
  21   3   1       81.02       77.64     15.71 o 
  23   3   1     6824.18     6423.67     96.43 o 
  25   3   1      272.53      326.45     32.14 o 
  27   3   1      402.44      388.06     26.19 o 
  29   3   1      410.11      368.56     39.77 o 
  31   3   1      566.73      601.84     33.42 o 
  33   3   1       13.35       49.80     18.18 o 
  35   3   1        0.02       13.51     22.65 o 
  37   3   1        2.04       21.61     24.81 o 
  39   3   1       25.77       48.62     80.79 o 
  41   3   1       49.38       71.79     52.05 o 
  43   3   1      108.48      103.41     54.32 o 
  45   3   1       64.71      104.63     56.94 o 
 -44   4   1       16.49       76.33     58.17 o 
 -42   4   1       79.87      108.47     59.74 o 
 -40   4   1      572.15      680.55     75.40 o 
 -38   4   1      505.15      492.34     67.32 o 
 -36   4   1      143.37      212.18     27.82 o 
 -34   4   1       23.40       36.96     19.31 o 
 -32   4   1     3079.89     3098.09     83.00 o 
 -30   4   1      414.60      416.68     31.61 o 
 -28   4   1     3517.51     3426.67     71.74 o 
 -26   4   1       53.05       39.33     16.03 o 
 -24   4   1      899.94      900.65     39.24 o 
 -22   4   1      140.86      106.90     20.55 o 
 -20   4   1        7.50       -3.20     13.37 o 
 -18   4   1     5267.64     5397.60    104.33 o 
 -16   4   1      107.54       71.27     19.93 o 
 -14   4   1    19935.11    19234.75    260.68 o 
 -12   4   1     4651.53     4863.36     75.75 o 
 -10   4   1     5232.47     4924.65     66.47 o 
  -8   4   1      774.53      761.47     26.29 o 
  -6   4   1     5061.56     5234.14     64.81 o 
  -4   4   1      182.91      131.45     14.62 o 
  -2   4   1       61.44       30.11      9.37 o 
   0   4   1      486.30      769.95     29.75 o 
   2   4   1     4773.62     5607.17     97.85 o 
   4   4   1     8143.85     7784.13    110.55 o 
   6   4   1    24813.50    26251.68    238.67 o 
   8   4   1      697.84      674.23     22.50 o 
  10   4   1     1819.58     1848.03     39.52 o 
  12   4   1       39.66      128.52     12.17 o 
  14   4   1      194.48      195.72     19.71 o 
  16   4   1      676.32      627.28     49.85 o 
  18   4   1     8996.39     9046.80    141.16 o 
  20   4   1     2051.78     2033.37     51.68 o 
  22   4   1      511.48      441.16     46.84 o 
  24   4   1       24.46       16.74     15.37 o 
  26   4   1       29.12       37.82     16.28 o 
  28   4   1       98.30       85.48     18.56 o 
  30   4   1      246.98      232.05     25.14 o 
  32   4   1     4009.70     4117.28     85.03 o 
  34   4   1        0.00       19.62     18.89 o 
  36   4   1     2685.41     2810.49     72.56 o 
  38   4   1      516.12      526.74     68.85 o 
  40   4   1       10.30       14.18     38.84 o 
  42   4   1      349.50      286.41     61.34 o 
  44   4   1       16.14       82.27     59.21 o 
 -41   5   1       72.08      100.81     51.44 o 
 -39   5   1      128.56      186.29     43.97 o 
 -37   5   1        7.36       12.87     26.26 o 
 -35   5   1        3.77       13.53     40.64 o 
 -33   5   1      100.23       90.43     25.16 o 
 -31   5   1      604.48      717.86     44.37 o 
 -29   5   1     1578.69     1490.09     57.01 o 
 -27   5   1      232.15      198.41     26.41 o 
 -25   5   1        0.14       12.12     15.92 o 
 -23   5   1       67.26       72.20     33.61 o 
 -21   5   1        7.07       -4.32     27.29 o 
 -19   5   1     8204.94     8024.44    233.19 o 
 -17   5   1     4376.33     4370.31    224.11 o 
 -15   5   1    12601.64    12526.67    268.20 o 
 -13   5   1       89.28      171.14     55.08 o 
 -11   5   1      167.57      205.30     16.79 o 
  -9   5   1     5952.07     5870.02     72.63 o 
  -7   5   1       57.15      125.84     13.18 o 
  -5   5   1     2132.15     2069.51     50.87 o 
  -3   5   1       81.92       56.43     12.93 o 
  -1   5   1      102.12       58.16     13.51 o 
   1   5   1      440.09      411.72     26.23 o 
   3   5   1        7.48        4.54     10.03 o 
   5   5   1     1388.72     1373.93     39.42 o 
   7   5   1      333.29      367.28     26.16 o 
   9   5   1      338.70      405.79     19.70 o 
  11   5   1    11638.64    11610.57    198.18 o 
  13   5   1      340.25      464.61     41.02 o 
  15   5   1      315.90      416.16     38.17 o 
  17   5   1     2610.37     2399.80     96.25 o 
  19   5   1       90.57       91.51     25.47 o 
  21   5   1      711.56      766.03     53.80 o 
  23   5   1      549.34      514.37     46.90 o 
  25   5   1      114.51      133.64     22.26 o 
  27   5   1      159.98      184.26     28.19 o 
  29   5   1      510.37      486.66     56.35 o 
  31   5   1       20.62      -15.23     17.98 o 
  33   5   1        0.56       35.36     22.93 o 
  35   5   1       87.07      113.36     37.18 o 
  37   5   1      177.09      226.58     35.77 o 
  39   5   1      154.65      148.93     75.49 o 
  41   5   1        5.48      -22.01     41.95 o 
 -38   6   1       99.83       79.83     39.77 o 
 -36   6   1      227.67      189.45     44.79 o 
 -34   6   1      866.83      988.48    144.39 o 
 -32   6   1       30.49       28.33     22.75 o 
 -30   6   1       98.20       85.67     24.06 o 
 -28   6   1       69.64       88.95     23.24 o 
 -26   6   1       59.33       40.87     28.72 o 
 -24   6   1     1379.95     1498.52     72.61 o 
 -22   6   1      220.26      245.89     41.89 o 
 -20   6   1      995.25     1039.18     64.52 o 
 -18   6   1        7.37       39.88     23.95 o 
 -16   6   1      158.23      159.08     69.35 o 
 -14   6   1     1292.31     1334.09     70.55 o 
 -12   6   1      155.23      134.17     26.13 o 
 -10   6   1     1983.24     1938.45     76.23 o 
  -8   6   1     2331.87     2449.10     48.31 o 
  -6   6   1       66.40       66.86     11.91 o 
  -4   6   1      596.53      701.91     40.80 o 
  -2   6   1      156.27      134.46     22.45 o 
   0   6   1     1264.05     1286.72     49.28 o 
   2   6   1      439.10      423.44     36.63 o 
   4   6   1     6595.11     6540.46     99.40 o 
   6   6   1     2524.45     2294.06     40.11 o 
   8   6   1     2317.05     2239.89     44.91 o 
  10   6   1      368.66      414.63     49.54 o 
  12   6   1        8.43       -4.39     16.56 o 
  14   6   1     3159.51     3171.38     96.56 o 
  16   6   1      367.72      326.77     37.97 o 
  18   6   1      299.85      317.66     36.31 o 
  20   6   1        8.91       10.10     21.62 o 
  22   6   1      476.09      656.31     52.16 o 
  24   6   1      301.96      275.04     39.83 o 
  26   6   1      182.12      161.11     42.91 o 
  28   6   1       13.33       27.43     20.74 o 
  30   6   1      340.87      408.54     41.78 o 
  32   6   1       43.95       65.11     25.99 o 
  34   6   1      729.74      711.54     63.58 o 
  36   6   1      161.66      141.56     42.13 o 
  38   6   1      187.65      150.99     49.67 o 
 -35   7   1      970.17     1154.59     91.02 o 
 -33   7   1      577.84      535.63     62.06 o 
 -31   7   1      216.31      162.32     42.61 o 
 -29   7   1        7.60       82.24     35.55 o 
 -27   7   1      165.78      160.10     38.91 o 
 -25   7   1       64.62       16.30     27.92 o 
 -23   7   1       48.85       53.64     32.83 o 
 -21   7   1      871.56      882.71     83.55 o 
 -19   7   1       36.67       24.67     23.92 o 
 -17   7   1     2016.12     2096.38     84.70 o 
 -15   7   1      566.30      563.58     76.84 o 
 -13   7   1      838.71      810.96     53.40 o 
 -11   7   1      629.35      673.86     47.10 o 
  -9   7   1        0.45        8.20     19.88 o 
  -7   7   1     2568.55     2629.72     75.90 o 
  -5   7   1      811.52      839.12     38.44 o 
  -3   7   1     9473.28     9532.21    189.68 o 
  -1   7   1     1348.16     1398.07     57.30 o 
   1   7   1      635.01      656.80     39.23 o 
   3   7   1     1217.09     1119.67     54.70 o 
   5   7   1       10.30       34.82     14.12 o 
   7   7   1      854.68      902.52     64.94 o 
   9   7   1       78.61      156.74     31.51 o 
  11   7   1     1743.38     1790.79     70.95 o 
  13   7   1      283.02      263.94     35.99 o 
  15   7   1      676.05      666.66     63.91 o 
  17   7   1      137.56      147.12     34.78 o 
  19   7   1      177.38      150.25     36.54 o 
  21   7   1       27.20       29.71     26.61 o 
  23   7   1     1128.62     1233.20     70.16 o 
  25   7   1     2613.14     2693.87    109.71 o 
  27   7   1      148.75       96.47     38.46 o 
  29   7   1     2848.07     2969.69    107.82 o 
  31   7   1     1159.71     1071.23     74.71 o 
  33   7   1      727.85      711.95     67.52 o 
  35   7   1      387.84      452.73     66.79 o 
 -32   8   1      138.98      104.11     67.42 o 
 -30   8   1       13.05      -29.48     37.83 o 
 -28   8   1       95.02       91.96     35.63 o 
 -26   8   1       12.73       47.38     33.19 o 
 -24   8   1       61.46       92.30     35.14 o 
 -22   8   1       31.82       -4.77     25.35 o 
 -20   8   1     1257.07     1226.32     86.73 o 
 -18   8   1      207.42      256.36     40.54 o 
 -16   8   1       82.72       83.85     31.30 o 
 -14   8   1       28.25       72.31     29.94 o 
 -12   8   1      734.31      703.23     77.86 o 
 -10   8   1      778.28      809.80     51.52 o 
  -8   8   1       55.30       11.78     23.36 o 
  -6   8   1     1688.89     1822.81     64.29 o 
  -4   8   1        0.97       24.53     15.28 o 
  -2   8   1      326.11      274.11     38.78 o 
   0   8   1     1653.18     1565.73     72.35 o 
   2   8   1     5689.02     5689.88    135.73 o 
   4   8   1       60.53       93.17     17.91 o 
   6   8   1      398.70      441.48     53.92 o 
   8   8   1      108.83      188.78     44.98 o 
  10   8   1     1483.38     1307.92     71.69 o 
  12   8   1       76.07       54.57     24.39 o 
  14   8   1       70.75      128.38     32.47 o 
  16   8   1      127.78      218.30     36.16 o 
  18   8   1        0.45      -21.85     27.43 o 
  20   8   1      308.15      323.97     44.27 o 
  22   8   1        3.90      -24.47     24.47 o 
  24   8   1        0.01        0.40     27.57 o 
  26   8   1       24.26       21.48     30.64 o 
  28   8   1       66.97       93.48     38.49 o 
  30   8   1      113.24       58.13     78.13 o 
  32   8   1       66.38       48.86     49.22 o 
 -25   9   1      311.10      288.91     53.24 o 
 -23   9   1       69.54       93.60     37.50 o 
 -21   9   1      558.12      558.36     56.69 o 
 -19   9   1      300.94      250.30     69.43 o 
 -17   9   1      229.47      232.67     45.18 o 
 -15   9   1      357.28      390.75     47.05 o 
 -13   9   1      462.97      422.00     47.15 o 
 -11   9   1       13.66       37.35     24.77 o 
  -9   9   1      671.41      552.87     42.86 o 
  -7   9   1     1693.48     1715.36     66.91 o 
  -5   9   1      173.01      222.06     72.57 o 
  -3   9   1      108.32      148.86     52.85 o 
  -1   9   1       16.88       15.44     29.43 o 
   1   9   1       86.58      157.26     37.95 o 
   3   9   1       23.86       42.73     43.44 o 
   5   9   1        0.53      -21.26     24.00 o 
   7   9   1      114.45      110.62     34.05 o 
   9   9   1       68.75       36.37     26.49 o 
  11   9   1      731.85      841.51     51.67 o 
  13   9   1      130.98      130.21     31.38 o 
  15   9   1       46.37       70.38     29.66 o 
  17   9   1      890.35      938.84    103.55 o 
  19   9   1       91.24       94.68     33.18 o 
  21   9   1      211.43      165.08     39.99 o 
  23   9   1      810.80      810.45     75.31 o 
  25   9   1       66.93       55.19     38.16 o 
 -18  10   1        1.78      -20.76     32.98 o 
 -16  10   1       12.15       26.15     29.92 o 
 -14  10   1      409.62      386.51     45.00 o 
 -12  10   1       48.09       24.18     27.42 o 
 -10  10   1     1301.03     1434.86     96.26 o 
  -8  10   1       38.53       25.79     31.35 o 
  -6  10   1      216.08      214.32     69.94 o 
  -4  10   1        1.10       -7.42     51.88 o 
   4  10   1       35.19       11.96     52.22 o 
   6  10   1        7.15       -2.33     51.35 o 
   8  10   1      726.53      749.18     49.02 o 
  10  10   1        1.89       28.74     25.58 o 
  12  10   1      201.55      222.36     56.88 o 
  14  10   1       10.65       13.20     29.14 o 
  16  10   1        0.24       -5.39     29.22 o 
  18  10   1      271.92      199.25     49.16 o 
 -46   0   2      398.19      266.20     72.49 o 
 -44   0   2      420.78      581.49     84.54 o 
 -42   0   2     2032.79     1991.28    132.75 o 
 -40   0   2       41.24      168.06     35.85 o 
 -38   0   2     1090.85     1038.55     68.30 o 
 -36   0   2     1005.94     1064.08     49.53 o 
 -34   0   2      179.31      268.66     34.96 o 
 -32   0   2        9.03       25.38     26.73 o 
 -30   0   2     7048.56     6517.29    193.10 o 
 -28   0   2      918.51      901.65     40.91 o 
 -26   0   2     1733.98     1699.48     74.71 o 
 -24   0   2    13851.38    13008.93    149.72 o 
 -22   0   2     3124.36     3272.93     49.80 o 
 -20   0   2    37260.66    39128.09    389.86 o 
 -18   0   2    30063.20    31273.83    344.60 o 
 -16   0   2     1521.54     1963.52     37.63 o 
 -14   0   2      776.76     1033.86     28.31 o 
 -12   0   2       24.40       42.66      8.71 o 
 -10   0   2      864.53     1097.07     27.48 o 
  -8   0   2    58808.61    57591.59   2146.48 o 
  -6   0   2      414.29      481.22     22.18 o 
  -4   0   2    41987.81    42086.05    689.83 o 
  -2   0   2     3653.48     4469.21     79.78 o 
   0   0   2     1240.91      631.73     71.95 o 
   2   0   2       76.64      138.20     16.09 o 
   4   0   2    18694.53    18488.34    309.52 o 
   6   0   2    19769.03    19188.25    232.67 o 
   8   0   2    55114.86    56191.70    589.93 o 
  10   0   2     4142.37     3752.39     47.02 o 
  12   0   2    52068.29    51850.55    498.55 o 
  14   0   2        0.50      127.71      8.75 o 
  16   0   2       18.33       77.66      8.70 o 
  18   0   2    18104.63    18774.56    197.46 o 
  20   0   2     1259.79     1371.92     34.84 o 
  22   0   2     5006.52     4992.62     71.56 o 
  24   0   2     2724.47     2562.35     51.54 o 
  26   0   2    10523.28    10127.56    260.04 o 
  28   0   2      797.84      872.49     57.84 o 
  30   0   2     3951.48     3645.22     77.48 o 
  32   0   2      663.00      708.09     38.80 o 
  34   0   2        7.29       -4.09     17.61 o 
  36   0   2       12.46        8.63     19.82 o 
  38   0   2       63.96      189.00     58.52 o 
  40   0   2     1566.91     1568.92    112.66 o 
  42   0   2       65.30       99.56     56.77 o 
  44   0   2      432.71      368.56     72.14 o 
  46   0   2      276.94      317.73     73.89 o 
 -47   1   2      225.72      208.07     52.58 o 
 -45   1   2      170.80      181.78     34.28 o 
 -43   1   2      370.06      417.98     40.68 o 
 -41   1   2       57.62       39.18     24.54 o 
 -39   1   2      142.57      163.82     50.88 o 
 -37   1   2       61.91       39.34     29.36 o 
 -35   1   2      158.21      144.90     25.41 o 
 -33   1   2        6.78        7.03     17.51 o 
 -31   1   2        5.35       -8.81     12.44 o 
 -29   1   2      686.12      688.08     25.81 o 
 -27   1   2        0.32       10.63      8.72 o 
 -25   1   2      706.62      828.64     36.12 o 
 -23   1   2      914.20      903.11     18.47 o 
 -21   1   2     1125.27     1254.50     21.17 o 
 -19   1   2      282.34      310.31     10.64 o 
 -17   1   2      693.17      566.66     11.68 o 
 -15   1   2     3221.28     3186.43     30.92 o 
 -13   1   2     3768.82     4287.30     42.36 o 
 -11   1   2     8997.56     8750.77     84.97 o 
  -9   1   2    29805.08    31056.24    330.32 o 
  -7   1   2     8760.10     8717.88    107.68 o 
  -5   1   2   158357.34   158655.69   1991.10 o 
  -3   1   2    31476.05    31392.42    385.03 o 
  -1   1   2     1423.57     1490.29     21.53 o 
   1   1   2    82059.84    81606.29    760.56 o 
   3   1   2    38277.65    37856.73    311.77 o 
   5   1   2    20270.53    19971.14    177.85 o 
   7   1   2    10171.57    10236.44     90.37 o 
   9   1   2      656.61      570.99     12.80 o 
  11   1   2      487.44      619.51     14.54 o 
  13   1   2       21.16       74.97      4.62 o 
  15   1   2       30.89       40.04      4.38 o 
  17   1   2    12533.23    12811.11    107.04 o 
  19   1   2       50.98       73.11      6.92 o 
  21   1   2       19.60       25.78      5.97 o 
  23   1   2        2.62       -2.86      5.75 o 
  25   1   2      208.47      233.10     13.73 o 
  27   1   2        5.81       -5.59      8.40 o 
  29   1   2     1678.80     1525.68     40.82 o 
  31   1   2      135.06      111.62     22.34 o 
  33   1   2        1.04       32.23     17.72 o 
  35   1   2     1095.05     1177.03     88.58 o 
  37   1   2      684.30      655.40     40.17 o 
  39   1   2      263.98      200.50     27.42 o 
  41   1   2        9.74      -10.39     20.58 o 
  43   1   2        3.57       25.11     25.92 o 
  45   1   2       24.59       16.99     32.88 o 
  47   1   2      320.42      264.63     77.90 o 
 -46   2   2        1.69      -10.77     34.39 o 
 -44   2   2      329.65      349.70     72.66 o 
 -42   2   2      122.94       50.31     48.04 o 
 -40   2   2        2.61       89.51     32.98 o 
 -38   2   2      333.52      334.67     32.17 o 
 -36   2   2      722.18      749.50     41.99 o 
 -34   2   2      928.53      803.86     48.28 o 
 -32   2   2      374.96      426.82     29.36 o 
 -30   2   2       26.50       10.73     12.13 o 
 -28   2   2     1065.15     1013.63     39.91 o 
 -26   2   2     1355.21     1288.04     35.29 o 
 -24   2   2      765.20      644.41     25.33 o 
 -22   2   2     2649.56     2528.06     81.01 o 
 -20   2   2       31.76       57.11     10.18 o 
 -18   2   2     3495.06     3246.12     44.64 o 
 -16   2   2     1526.89     1646.70     35.15 o 
 -14   2   2     4754.49     5056.68     73.65 o 
 -12   2   2       50.35        5.06      7.13 o 
 -10   2   2     3730.61     3741.54     94.43 o 
  -8   2   2     4840.99     5055.19     84.07 o 
  -6   2   2     8210.16     8882.93    108.71 o 
  -4   2   2    19013.55    18730.57    195.70 o 
  -2   2   2      110.32      185.08     11.10 o 
   0   2   2    11741.49    11468.53    120.80 o 
   2   2   2     1260.65     1244.91     27.54 o 
   4   2   2    21243.19    21472.49    226.73 o 
   6   2   2    29583.77    30715.12    267.92 o 
   8   2   2    34652.41    36004.34    340.74 o 
  10   2   2    17590.60    17752.54    171.63 o 
  12   2   2     7678.74     8355.09     85.27 o 
  14   2   2    11939.34    12880.30    125.18 o 
  16   2   2     2134.42     2349.90     45.34 o 
  18   2   2       51.75       45.48      7.09 o 
  20   2   2      579.88      627.40     28.19 o 
  22   2   2     2688.88     2585.12     43.16 o 
  24   2   2     9582.95     8742.37    209.21 o 
  26   2   2      752.99      791.38     43.24 o 
  28   2   2     1563.53     1388.47     36.12 o 
  30   2   2       29.90       38.13     13.01 o 
  32   2   2       24.14       28.54     14.81 o 
  34   2   2      636.78      463.42     50.55 o 
  36   2   2      181.25      168.39     23.68 o 
  38   2   2       19.78      -18.17     18.17 o 
  40   2   2      299.52      180.27     82.53 o 
  42   2   2     1704.18     1890.12     99.21 o 
  44   2   2      354.18      393.44     56.71 o 
  46   2   2      845.76      918.89    109.52 o 
 -45   3   2       67.18       98.34     55.20 o 
 -43   3   2       17.17       18.17     48.21 o 
 -41   3   2       38.07       72.14     51.70 o 
 -39   3   2        7.51       47.51     49.26 o 
 -37   3   2       67.04      174.90     34.28 o 
 -35   3   2      276.70      312.18     38.88 o 
 -33   3   2      782.71      617.58     42.77 o 
 -31   3   2     1872.71     1690.84     50.26 o 
 -29   3   2     5916.37     5554.25     94.54 o 
 -27   3   2      525.24      350.34     25.29 o 
 -25   3   2     3688.23     3328.78     65.43 o 
 -23   3   2      439.92      378.07     26.09 o 
 -21   3   2      614.72      571.12     29.89 o 
 -19   3   2      402.83      355.71     21.36 o 
 -17   3   2     7413.06     6874.95     98.44 o 
 -15   3   2       11.34       27.36     18.17 o 
 -13   3   2     3188.07     3222.92     71.55 o 
 -11   3   2     5423.74     5277.01     98.07 o 
  -9   3   2    12459.34    14083.89    169.79 o 
  -7   3   2     2258.45     2423.80     44.86 o 
  -5   3   2     3682.63     4037.66     52.19 o 
  -3   3   2     7125.78     7066.34     92.80 o 
  -1   3   2      526.14      503.89     20.38 o 
   1   3   2     5138.80     4489.12     75.31 o 
   3   3   2    10618.00    10500.56    134.35 o 
   5   3   2     3821.33     3753.99     81.97 o 
   7   3   2      174.75      142.00     11.74 o 
   9   3   2        3.09       15.97      6.89 o 
  11   3   2     3514.66     3520.72     49.72 o 
  13   3   2     2651.28     2569.98     39.62 o 
  15   3   2    15713.10    16148.19    170.76 o 
  17   3   2     5271.59     5874.77     72.95 o 
  19   3   2    13507.49    12674.40    151.32 o 
  21   3   2     7154.10     6912.18     98.49 o 
  23   3   2      768.54      930.31     34.23 o 
  25   3   2     2118.61     1967.74     48.75 o 
  27   3   2        1.05       30.54     18.21 o 
  29   3   2     2926.13     2935.57     65.15 o 
  31   3   2     2895.15     2800.91     89.96 o 
  33   3   2     3317.38     3221.28     72.20 o 
  35   3   2      576.63      487.10     44.57 o 
  37   3   2        2.84        9.96     23.83 o 
  39   3   2       35.04       33.50     39.49 o 
  41   3   2       11.48       25.50     46.99 o 
  43   3   2       80.64       85.42     53.62 o 
  45   3   2        4.56       66.90     52.23 o 
 -44   4   2       13.49      -10.83     51.35 o 
 -42   4   2        0.81      -20.96     46.29 o 
 -40   4   2      605.67      544.64    108.47 o 
 -38   4   2      287.67      352.37     60.74 o 
 -36   4   2      229.66      296.09     31.35 o 
 -34   4   2       49.84       89.48     21.49 o 
 -32   4   2      232.80      273.83     34.01 o 
 -30   4   2     2387.78     2368.73     60.87 o 
 -28   4   2     1172.62     1065.63     40.75 o 
 -26   4   2      111.83      112.84     19.75 o 
 -24   4   2       19.41       34.86     17.24 o 
 -22   4   2       22.76       34.08     16.59 o 
 -20   4   2      314.90      444.95     29.17 o 
 -18   4   2      120.44      104.54     15.53 o 
 -16   4   2     1511.20     1496.95    111.78 o 
 -14   4   2      586.86      694.57     34.96 o 
 -12   4   2     3715.85     3649.90     54.78 o 
 -10   4   2      628.61      621.02     23.10 o 
  -8   4   2       66.72       66.59     13.34 o 
  -6   4   2       95.60      221.10     12.88 o 
  -4   4   2       88.77      128.50     13.67 o 
  -2   4   2     2122.59     2160.84     53.36 o 
   0   4   2      674.02      681.97     27.58 o 
   2   4   2        8.32       19.47      9.74 o 
   4   4   2      793.17      913.31     30.20 o 
   6   4   2     3384.01     3934.34     54.35 o 
   8   4   2      218.28      388.85     19.04 o 
  10   4   2    14190.05    14466.89    147.68 o 
  12   4   2     2006.53     2538.66     49.18 o 
  14   4   2     1090.66     1153.41     56.39 o 
  16   4   2      201.69      203.38     27.09 o 
  18   4   2     3041.78     3203.12     68.48 o 
  20   4   2     1077.34     1131.72     39.16 o 
  22   4   2        7.60       43.06     14.37 o 
  24   4   2      529.83      527.38     31.76 o 
  26   4   2      102.45      124.27     27.49 o 
  28   4   2      393.94      387.13     35.82 o 
  30   4   2       16.48       10.46     16.60 o 
  32   4   2      160.01      126.29     22.26 o 
  34   4   2       71.61       38.51     19.67 o 
  36   4   2      557.76      601.02     46.23 o 
  38   4   2     1185.76     1210.47    120.61 o 
  40   4   2      110.34      131.08     50.04 o 
  42   4   2        8.33       74.45     47.81 o 
  44   4   2       23.82       36.51     54.15 o 
 -41   5   2       65.51       72.40     50.70 o 
 -39   5   2      106.25      103.79     39.50 o 
 -37   5   2       76.83      111.41     32.25 o 
 -35   5   2       88.18       73.95     33.63 o 
 -33   5   2      220.21      242.88     32.20 o 
 -31   5   2     3817.17     3805.12     92.48 o 
 -29   5   2      450.26      455.10     62.82 o 
 -27   5   2     1640.97     1554.16     55.54 o 
 -25   5   2      781.87      714.60     40.33 o 
 -23   5   2      118.81      144.96     21.21 o 
 -21   5   2      201.45      260.91     76.16 o 
 -19   5   2     4630.50     4862.14    148.62 o 
 -17   5   2     6151.97     5959.05    243.93 o 
 -15   5   2     1318.05     1140.12     74.85 o 
 -13   5   2     1197.64     1179.07     52.44 o 
 -11   5   2     4360.53     4330.39     68.98 o 
  -9   5   2        9.25       73.25     15.87 o 
  -7   5   2      225.70      283.66     19.77 o 
  -5   5   2     2624.25     3022.81     42.24 o 
  -3   5   2     3470.92     3198.50     74.71 o 
  -1   5   2       45.82       58.87     12.31 o 
   1   5   2     3951.40     3536.75     65.68 o 
   3   5   2     2921.10     2780.89     62.68 o 
   5   5   2      847.92      855.23     30.84 o 
   7   5   2     1855.65     1654.74     39.81 o 
   9   5   2      319.73      343.79     20.62 o 
  11   5   2      835.44      747.46     26.89 o 
  13   5   2      642.46      672.35     40.32 o 
  15   5   2     3132.36     2962.85     81.98 o 
  17   5   2       36.47       74.87     20.72 o 
  19   5   2     3177.24     3216.51    136.47 o 
  21   5   2        1.11        7.77     21.45 o 
  23   5   2     2330.10     1980.11     56.15 o 
  25   5   2      171.05      188.95     24.83 o 
  27   5   2       17.30       28.91     18.03 o 
  29   5   2      624.83      627.97     40.52 o 
  31   5   2       27.72       13.97     19.67 o 
  33   5   2       77.86       79.65     25.15 o 
  35   5   2      445.34      562.99     67.25 o 
  37   5   2       41.70      107.89     30.99 o 
  39   5   2      872.22     1030.82     89.28 o 
  41   5   2       63.90       37.25     58.08 o 
 -38   6   2      364.89      342.80     54.72 o 
 -36   6   2        0.43      -10.46     33.65 o 
 -34   6   2      212.17      229.15     73.22 o 
 -32   6   2      503.33      513.79     42.77 o 
 -30   6   2       12.38       57.96     22.28 o 
 -28   6   2     1069.13     1033.15     49.41 o 
 -26   6   2       36.78       16.70     27.26 o 
 -24   6   2     2855.13     2909.54    107.44 o 
 -22   6   2     2098.35     2099.67     87.88 o 
 -20   6   2      479.56      488.85     56.41 o 
 -18   6   2      542.64      510.17     54.29 o 
 -16   6   2      607.82      597.38     60.52 o 
 -14   6   2      712.91      710.63     59.39 o 
 -12   6   2       10.43       13.33     17.32 o 
 -10   6   2      516.50      560.36     40.67 o 
  -8   6   2     5607.23     5519.47    117.81 o 
  -6   6   2     3821.99     3963.20     70.23 o 
  -4   6   2     2568.02     2460.66     61.87 o 
  -2   6   2     1400.51     1396.14     51.04 o 
   0   6   2      259.89      305.20     28.92 o 
   2   6   2      539.74      525.55     35.49 o 
   4   6   2     2063.64     2015.32     67.10 o 
   6   6   2     1968.28     2036.07     37.65 o 
   8   6   2     9334.31     9252.54    130.86 o 
  10   6   2     5379.92     5396.07    113.42 o 
  12   6   2      133.82      127.14     25.50 o 
  14   6   2      829.74      770.27     49.48 o 
  16   6   2      141.22      157.07     31.55 o 
  18   6   2      350.91      375.95     38.77 o 
  20   6   2      641.29      596.07     47.50 o 
  22   6   2     7783.54     7957.56    167.19 o 
  24   6   2      898.40      924.99     60.68 o 
  26   6   2     1594.52     1527.64     74.82 o 
  28   6   2     1474.63     1476.03     84.78 o 
  30   6   2       13.19        3.82     19.92 o 
  32   6   2      938.60      832.16     50.54 o 
  34   6   2        5.46       14.31     31.89 o 
  36   6   2       43.00       89.84     38.45 o 
  38   6   2       51.40       41.65     42.52 o 
 -35   7   2       16.22       32.46     49.89 o 
 -33   7   2       11.50      -28.72     33.73 o 
 -31   7   2       37.47       54.45     42.66 o 
 -29   7   2      714.45      740.06     64.32 o 
 -27   7   2      375.43      392.10     48.95 o 
 -25   7   2        7.43       -0.93     26.77 o 
 -23   7   2      581.28      560.86     75.36 o 
 -21   7   2       33.37       39.34     29.89 o 
 -19   7   2       68.41       34.81     38.18 o 
 -17   7   2      523.02      477.62     48.69 o 
 -15   7   2       16.29       44.61     29.14 o 
 -13   7   2      830.28      788.23     58.54 o 
 -11   7   2       53.32       40.47     25.52 o 
  -9   7   2       88.56      123.92     27.15 o 
  -7   7   2     1452.87     1440.51     55.93 o 
  -5   7   2      900.29      918.72     48.14 o 
  -3   7   2      638.99      704.93     51.34 o 
  -1   7   2      158.91      186.69     28.73 o 
   1   7   2      121.64      127.45     26.39 o 
   3   7   2      148.67      222.13     19.18 o 
   5   7   2     4429.53     4374.87     90.49 o 
   7   7   2       13.75       22.09     18.59 o 
   9   7   2      200.95      216.72     29.26 o 
  11   7   2      192.09      178.54     28.22 o 
  13   7   2      139.22      115.48     27.21 o 
  15   7   2     1316.33     1324.14     62.39 o 
  17   7   2      497.22      485.51     44.63 o 
  19   7   2      299.04      291.17     38.69 o 
  21   7   2      333.39      284.48     39.91 o 
  23   7   2      277.94      287.43     54.56 o 
  25   7   2     1238.95     1006.47     67.14 o 
  27   7   2      261.61      187.29     39.79 o 
  29   7   2      593.11      596.18     92.10 o 
  31   7   2       69.60       96.18     39.00 o 
  33   7   2      250.60      230.43     83.38 o 
  35   7   2      521.36      497.40     68.44 o 
 -32   8   2       10.27       -1.31     46.17 o 
 -30   8   2       24.19       29.01     40.13 o 
 -28   8   2      227.86      216.04     50.84 o 
 -26   8   2       50.82       35.24     32.68 o 
 -24   8   2      802.25      792.48     63.09 o 
 -22   8   2       49.61       48.93     29.97 o 
 -20   8   2       40.67       96.35     32.75 o 
 -18   8   2      462.02      479.24     53.08 o 
 -16   8   2      159.32      154.29     38.52 o 
 -14   8   2       14.31       -1.42     27.78 o 
 -12   8   2      385.63      342.02     45.29 o 
 -10   8   2     1415.72     1504.32    105.90 o 
  -8   8   2      282.42      306.10     36.78 o 
  -6   8   2     1299.23     1290.42     65.19 o 
  -4   8   2      424.32      460.52     28.69 o 
  -2   8   2      687.84      608.07     49.87 o 
   0   8   2     1675.33     1718.14     66.85 o 
   2   8   2      215.47      234.18     37.09 o 
   4   8   2     2676.68     2771.57     85.19 o 
   6   8   2      485.47      495.71     34.29 o 
   8   8   2     7253.84     6996.56    139.02 o 
  10   8   2      213.62      210.55     30.69 o 
  12   8   2     1234.48     1145.69     57.60 o 
  14   8   2        0.56      -13.82     21.14 o 
  16   8   2      272.60      255.48     38.48 o 
  18   8   2       41.79       29.23     27.19 o 
  20   8   2        5.62       23.39     28.78 o 
  22   8   2      379.18      392.78     55.57 o 
  24   8   2      210.37      188.22     48.79 o 
  26   8   2      134.18      170.79     40.05 o 
  28   8   2       37.02       26.59     34.83 o 
  30   8   2       20.44       39.84     40.53 o 
  32   8   2        0.11       52.40     59.39 o 
 -25   9   2      117.99       95.87     44.29 o 
 -23   9   2       21.16       42.81     33.68 o 
 -21   9   2      266.64      332.08     48.05 o 
 -19   9   2      343.59      426.54     50.35 o 
 -17   9   2        0.33       27.92     27.49 o 
 -15   9   2        0.89       -4.55     23.62 o 
 -13   9   2       24.27       51.35     29.91 o 
 -11   9   2      331.50      343.54     40.52 o 
  -9   9   2       38.70      100.66     27.80 o 
  -7   9   2      233.21      216.41     61.97 o 
  -5   9   2      969.47      920.69     46.52 o 
  -3   9   2      370.52      239.74     61.39 o 
  -1   9   2       69.71       87.23     38.96 o 
   1   9   2       38.34       43.88     31.09 o 
   3   9   2       67.40       37.84     44.51 o 
   5   9   2      508.26      622.52     38.19 o 
   7   9   2        0.09      -10.43     20.24 o 
   9   9   2       97.57       99.65     26.18 o 
  11   9   2       78.85      106.19     27.64 o 
  13   9   2      214.39      220.44     35.37 o 
  15   9   2      795.25      703.12     52.88 o 
  17   9   2      202.31      193.84     37.50 o 
  19   9   2       12.46       15.01     37.77 o 
  21   9   2       93.11       40.58     31.41 o 
  23   9   2       34.36       62.54     34.30 o 
  25   9   2        0.12       63.58     38.95 o 
 -18  10   2      507.78      425.88     62.31 o 
 -16  10   2      255.02      246.40     41.19 o 
 -14  10   2      409.57      313.32     43.14 o 
 -12  10   2        0.02       33.40     27.34 o 
 -10  10   2        5.68        7.61     24.77 o 
  -8  10   2      109.69      115.90     27.50 o 
  -6  10   2       17.06       57.39     57.12 o 
  -4  10   2      129.43       95.63     58.41 o 
   4  10   2       22.56       15.80     49.19 o 
   6  10   2      184.73      146.40     62.32 o 
   8  10   2        1.14       39.77     26.32 o 
  10  10   2       14.83       41.47     25.82 o 
  12  10   2       77.83       67.24     30.40 o 
  14  10   2      155.69      152.35     34.36 o 
  16  10   2       53.00       40.14     31.54 o 
  18  10   2        1.95        9.46     35.97 o 
 -47   1   3        4.71       80.62     56.86 o 
 -45   1   3     1989.53     2172.38    101.00 o 
 -43   1   3      788.33      902.35     53.03 o 
 -41   1   3      263.11      258.54     34.33 o 
 -39   1   3      324.71      312.28     34.05 o 
 -37   1   3        1.18       57.33     23.18 o 
 -35   1   3       81.13       85.53     23.19 o 
 -33   1   3      259.75      324.89     30.29 o 
 -31   1   3      259.05      311.07     22.57 o 
 -29   1   3      244.60      215.30     29.31 o 
 -27   1   3     2346.36     2589.20     40.81 o 
 -25   1   3    11958.35    11860.08    115.79 o 
 -23   1   3      992.13      886.38     20.46 o 
 -21   1   3    13730.10    13431.26    108.78 o 
 -19   1   3      721.70      717.65     13.57 o 
 -17   1   3      164.22      221.36      8.27 o 
 -15   1   3     2834.60     3009.89     31.74 o 
 -13   1   3     6466.73     6116.51     59.39 o 
 -11   1   3    38621.01    39770.18    412.69 o 
  -9   1   3     4449.97     4600.22     55.37 o 
  -7   1   3    54834.68    55993.54    583.23 o 
  -5   1   3    72754.65    73457.41    709.76 o 
  -3   1   3     7074.11     6803.14     82.38 o 
  -1   1   3     6038.44     5773.32     66.30 o 
   1   1   3    40030.74    40360.95    346.59 o 
   3   1   3    11443.29    10261.83    204.34 o 
   5   1   3   150536.97   148886.16   1015.89 o 
   7   1   3    83281.94    81562.80    611.20 o 
   9   1   3    11760.46    11941.57     84.46 o 
  11   1   3       51.68       98.56      4.91 o 
  13   1   3      844.17      808.20     19.19 o 
  15   1   3     2480.18     2440.72     26.83 o 
  17   1   3      246.95      286.66      9.70 o 
  19   1   3     2829.14     2810.17     32.27 o 
  21   1   3      390.01      368.57     15.33 o 
  23   1   3      755.61      602.11     16.56 o 
  25   1   3     3379.19     2883.70     41.32 o 
  27   1   3       17.62        9.85      9.11 o 
  29   1   3     5168.70     4769.27    107.15 o 
  31   1   3       32.41      171.82     34.92 o 
  33   1   3     4398.88     4387.21     91.67 o 
  35   1   3      239.85      264.67     43.32 o 
  37   1   3     3972.67     4054.97    131.15 o 
  39   1   3     3345.86     3298.88    128.08 o 
  41   1   3      203.55      203.29     28.41 o 
  43   1   3       39.86       79.63     29.03 o 
  45   1   3        4.78        1.42     31.91 o 
  47   1   3      496.75      409.44     84.37 o 
 -46   2   3       60.48       41.92     54.15 o 
 -44   2   3      153.98      110.74     56.59 o 
 -42   2   3      230.08      198.95     59.91 o 
 -40   2   3      181.33      173.04     47.60 o 
 -38   2   3       71.45       72.03     32.34 o 
 -36   2   3      156.67      218.49     27.96 o 
 -34   2   3     1109.14      972.19     61.27 o 
 -32   2   3     1787.82     1805.67     53.72 o 
 -30   2   3      351.65      399.64     22.79 o 
 -28   2   3     2974.28     2879.36     68.47 o 
 -26   2   3      621.49      689.34     36.35 o 
 -24   2   3      107.08       82.40     13.31 o 
 -22   2   3     4148.05     3818.37     60.79 o 
 -20   2   3     1136.84      994.41     34.80 o 
 -18   2   3      225.72      444.83     22.63 o 
 -16   2   3     1940.97     2164.35     67.62 o 
 -14   2   3     9902.80    10556.15    141.77 o 
 -12   2   3      463.65      521.89     35.24 o 
 -10   2   3      302.64      336.60     55.62 o 
  -8   2   3    11139.09    11786.53    133.03 o 
  -6   2   3     5634.98     5680.89     68.35 o 
  -4   2   3     2223.44     2059.88     37.99 o 
  -2   2   3      695.92      865.34     19.74 o 
   0   2   3       23.76       55.83      7.26 o 
   2   2   3    10154.53    10146.23    112.00 o 
   4   2   3     2755.70     2630.50     43.89 o 
   6   2   3     1139.52     1162.31     21.06 o 
   8   2   3    10129.12    10369.13     96.98 o 
  10   2   3    39733.44    41136.13    362.28 o 
  12   2   3     6346.30     7228.26     67.97 o 
  14   2   3    21897.30    22479.50    179.80 o 
  16   2   3     4221.07     4171.32     49.29 o 
  18   2   3      143.04       98.52      8.62 o 
  20   2   3       72.33       83.07      9.48 o 
  22   2   3      318.31      325.91     23.65 o 
  24   2   3      885.37      806.94     26.92 o 
  26   2   3      398.18      465.34     33.16 o 
  28   2   3     4592.09     4434.03     80.43 o 
  30   2   3      128.42      143.39     16.91 o 
  32   2   3      371.13      307.91     25.46 o 
  34   2   3       72.01       61.61     19.21 o 
  36   2   3       71.59       38.32     18.85 o 
  38   2   3      237.54      157.32     36.88 o 
  40   2   3       77.42      122.35     35.22 o 
  42   2   3        0.04       67.01     37.48 o 
  44   2   3       81.59      112.00     43.08 o 
  46   2   3        0.63        3.22     35.50 o 
 -45   3   3      178.22      195.11     63.58 o 
 -43   3   3        1.91       63.06     53.45 o 
 -41   3   3        1.32       13.28     48.04 o 
 -39   3   3        0.47       58.17     50.13 o 
 -37   3   3       10.73       14.72     23.95 o 
 -35   3   3      135.19      120.76     30.37 o 
 -33   3   3      120.31       59.50     19.27 o 
 -31   3   3      189.60      146.30     26.68 o 
 -29   3   3      179.28      144.66     20.75 o 
 -27   3   3      599.03      561.50     30.00 o 
 -25   3   3      182.22      180.89     21.97 o 
 -23   3   3      635.78      563.62     31.04 o 
 -21   3   3     3492.43     3158.92     67.13 o 
 -19   3   3      222.63      279.39     19.81 o 
 -17   3   3        0.85        1.36      8.58 o 
 -15   3   3       33.52       91.69     23.97 o 
 -13   3   3     6494.50     6460.40    151.62 o 
 -11   3   3     5913.33     5966.12     77.52 o 
  -9   3   3        2.07       30.41      7.63 o 
  -7   3   3       25.19       93.86      9.10 o 
  -5   3   3    44864.69    48451.14    476.35 o 
  -3   3   3      707.02      821.63     19.76 o 
  -1   3   3      272.89      400.23     18.61 o 
   1   3   3     7669.36     7741.80     95.93 o 
   3   3   3      273.01      359.09     19.52 o 
   5   3   3      705.55      654.86     19.45 o 
   7   3   3        8.34       24.04      6.56 o 
   9   3   3       49.64      117.77     11.07 o 
  11   3   3      482.31      592.51     17.67 o 
  13   3   3      266.29      324.01     16.27 o 
  15   3   3      184.32      193.99     10.76 o 
  17   3   3      591.58      658.65     25.95 o 
  19   3   3      147.38       96.10     13.69 o 
  21   3   3     6663.75     6826.28     97.96 o 
  23   3   3     5425.22     5343.56     93.48 o 
  25   3   3       64.95       60.53     17.38 o 
  27   3   3      233.29      281.04     34.36 o 
  29   3   3     4470.17     4487.89     83.21 o 
  31   3   3      167.12      158.94     22.08 o 
  33   3   3      295.36      256.52     26.29 o 
  35   3   3      973.33      892.39     60.48 o 
  37   3   3      233.96      290.54     39.69 o 
  39   3   3      145.41      149.43     47.15 o 
  41   3   3       92.24       64.45     48.73 o 
  43   3   3        9.43       68.12     51.00 o 
  45   3   3       70.10       89.14     61.75 o 
 -44   4   3       10.39       50.48     56.59 o 
 -42   4   3        6.62       44.19     56.77 o 
 -40   4   3       94.68      175.14     52.98 o 
 -38   4   3     1200.09     1193.62     92.33 o 
 -36   4   3     1582.13     1421.10     70.21 o 
 -34   4   3     4600.37     4922.75     96.41 o 
 -32   4   3     3987.28     3915.11     82.31 o 
 -30   4   3      456.96      457.34     33.15 o 
 -28   4   3      263.14      281.19     25.07 o 
 -26   4   3      119.30      102.22     22.35 o 
 -24   4   3     4199.25     3954.42     97.10 o 
 -22   4   3     1555.50     1453.73     76.56 o 
 -20   4   3     6963.34     7096.91    134.13 o 
 -18   4   3     2265.47     2065.75     66.46 o 
 -16   4   3     3541.87     3594.84     94.75 o 
 -14   4   3     9036.79     9170.79    266.54 o 
 -12   4   3     1025.67     1140.23     43.91 o 
 -10   4   3      954.83      994.72     25.82 o 
  -8   4   3      495.29      494.95     25.29 o 
  -6   4   3     2403.11     2414.31     44.43 o 
  -4   4   3      760.96      633.42     17.66 o 
  -2   4   3     6737.39     6132.85    123.24 o 
   0   4   3     9747.50     8809.13    120.34 o 
   2   4   3       20.80       15.46      6.28 o 
   4   4   3      283.87      274.81     11.49 o 
   6   4   3       59.54       76.22     10.46 o 
   8   4   3     1466.28     1533.20     34.61 o 
  10   4   3     3650.82     3618.98     57.59 o 
  12   4   3    35529.80    33423.34    327.19 o 
  14   4   3    12697.77    11431.53    124.78 o 
  16   4   3    32269.29    31756.99    421.56 o 
  18   4   3    12309.26    11677.23    159.82 o 
  20   4   3       41.67       71.90     15.23 o 
  22   4   3     1438.72     1344.84     51.92 o 
  24   4   3      390.42      388.52     31.55 o 
  26   4   3     3566.21     3699.03     82.67 o 
  28   4   3     1395.83     1411.27     53.24 o 
  30   4   3     1717.77     1710.86     52.75 o 
  32   4   3     1090.63      941.89     42.99 o 
  34   4   3       84.80       56.12     20.00 o 
  36   4   3      406.22      345.84     36.87 o 
  38   4   3        0.67       41.01     45.42 o 
  40   4   3      502.95      591.74     72.79 o 
  42   4   3      290.30      186.04     53.61 o 
  44   4   3      593.92      704.11     97.64 o 
 -41   5   3      392.57      311.79    104.72 o 
 -39   5   3       69.75       84.83     43.38 o 
 -37   5   3       29.45       43.78     27.56 o 
 -35   5   3     1073.18     1149.54     73.08 o 
 -33   5   3      134.38      201.97     30.45 o 
 -31   5   3        0.07       -7.62     18.61 o 
 -29   5   3      532.93      605.00     39.73 o 
 -27   5   3      312.41      240.28     39.33 o 
 -25   5   3       49.05       53.35     20.48 o 
 -23   5   3      144.56      118.53     29.79 o 
 -21   5   3      477.11      518.15     81.92 o 
 -19   5   3       56.89       41.49     26.33 o 
 -17   5   3      157.08      185.85     36.71 o 
 -15   5   3      125.67      129.95     30.76 o 
 -13   5   3     2241.00     2178.76    119.00 o 
 -11   5   3        2.09       14.94     12.13 o 
  -9   5   3     1235.40     1323.52     31.27 o 
  -7   5   3      702.52      835.10     28.73 o 
  -5   5   3     4274.68     4061.02     53.18 o 
  -3   5   3     1139.84     1084.05     41.62 o 
  -1   5   3       81.93       79.37     14.18 o 
   1   5   3      234.07      299.48     21.77 o 
   3   5   3      931.59      952.07     27.61 o 
   5   5   3     4159.86     4245.66     56.63 o 
   7   5   3     2237.32     2364.10     40.19 o 
   9   5   3     2823.03     2728.99     47.97 o 
  11   5   3     2515.11     2314.63     47.11 o 
  13   5   3        0.24       46.94     18.17 o 
  15   5   3       14.60        3.02     15.90 o 
  17   5   3     1031.78     1007.94     47.15 o 
  19   5   3       98.38      129.56     27.63 o 
  21   5   3     2045.52     1885.42     88.87 o 
  23   5   3      626.28      721.57     53.41 o 
  25   5   3      273.25      338.54     29.72 o 
  27   5   3      788.06      733.28     41.57 o 
  29   5   3        9.11       31.29     19.97 o 
  31   5   3       92.46      131.51     25.31 o 
  33   5   3      101.25      119.61     43.59 o 
  35   5   3     1738.42     1765.29     85.08 o 
  37   5   3      226.84      285.64     41.63 o 
  39   5   3        4.42       13.08     34.21 o 
  41   5   3        2.33       68.12     47.79 o 
 -38   6   3      209.46      267.48     51.01 o 
 -36   6   3      414.29      436.70     55.94 o 
 -34   6   3      253.99      215.81     42.80 o 
 -32   6   3     1729.39     1643.33     65.18 o 
 -30   6   3       71.30      100.06     28.96 o 
 -28   6   3       43.88       54.45     21.69 o 
 -26   6   3       61.48       43.16     32.16 o 
 -24   6   3      124.90       26.87     40.05 o 
 -22   6   3     1183.01     1168.33    120.87 o 
 -20   6   3      889.33     1032.44     74.53 o 
 -18   6   3       15.29       -5.36     25.72 o 
 -16   6   3       76.63      102.88     30.96 o 
 -14   6   3     2155.17     2210.16    118.78 o 
 -12   6   3     1626.98     1640.36     65.65 o 
 -10   6   3     1092.55     1014.03     51.99 o 
  -8   6   3     6329.83     6517.76    131.25 o 
  -6   6   3     1164.18     1227.40     32.97 o 
  -4   6   3     1181.02     1114.61     42.33 o 
  -2   6   3        0.84        7.16     14.64 o 
   0   6   3      527.62      530.96     35.33 o 
   2   6   3       17.66       20.13     10.05 o 
   4   6   3     1963.81     1900.19     46.34 o 
   6   6   3      490.85      524.90     26.26 o 
   8   6   3     1037.40      942.74     35.77 o 
  10   6   3      426.65      503.80     45.83 o 
  12   6   3     1404.40     1404.46     55.25 o 
  14   6   3      773.12      711.20     44.40 o 
  16   6   3     1527.61     1547.99     64.16 o 
  18   6   3     2940.25     2800.13     86.41 o 
  20   6   3     2627.50     2481.81    101.21 o 
  22   6   3       42.33       52.03     27.34 o 
  24   6   3      330.65      299.97     41.01 o 
  26   6   3     2791.36     2909.46     98.73 o 
  28   6   3      113.58       73.93     23.23 o 
  30   6   3      341.74      261.30     31.91 o 
  32   6   3      536.05      489.55     52.76 o 
  34   6   3        8.50       17.73     30.21 o 
  36   6   3       19.94       44.52     36.07 o 
  38   6   3      121.02      211.24     70.18 o 
 -35   7   3        2.29       63.34     43.56 o 
 -33   7   3        8.13      -13.81     34.62 o 
 -31   7   3      232.68      190.56     44.68 o 
 -29   7   3      311.56      236.04     44.73 o 
 -27   7   3      770.68      884.34     66.14 o 
 -25   7   3       26.15      -26.33     27.54 o 
 -23   7   3     1102.23     1225.31     88.48 o 
 -21   7   3      752.56      725.39    132.27 o 
 -19   7   3       41.26       52.96     31.16 o 
 -17   7   3       19.17       30.17     29.48 o 
 -15   7   3       70.57       62.54     30.28 o 
 -13   7   3     1137.16     1182.45    121.92 o 
 -11   7   3      759.73      667.82     51.70 o 
  -9   7   3      609.69      675.28     48.75 o 
  -7   7   3     2130.72     2005.60    153.19 o 
  -5   7   3      444.19      508.16     38.70 o 
  -3   7   3      922.84      874.11     49.24 o 
  -1   7   3      211.84      190.36     26.01 o 
   1   7   3     4488.93     4607.98     96.03 o 
   3   7   3     6048.16     5803.90    185.38 o 
   5   7   3      703.40      698.38     25.18 o 
   7   7   3     3439.58     3412.56     75.34 o 
   9   7   3     1821.75     1778.42     69.04 o 
  11   7   3       75.83       48.00     22.31 o 
  13   7   3      343.69      347.52     36.44 o 
  15   7   3      113.20      151.26     30.21 o 
  17   7   3      331.16      331.65     38.71 o 
  19   7   3      200.57      184.59     32.87 o 
  21   7   3      515.95      549.39     50.49 o 
  23   7   3      350.36      377.82     45.56 o 
  25   7   3       16.61       50.60     34.26 o 
  27   7   3       26.23       49.77     30.69 o 
  29   7   3       58.00       54.72     34.06 o 
  31   7   3       64.80       28.37     32.76 o 
  33   7   3       25.26       65.46     37.44 o 
  35   7   3       36.54       68.23     43.13 o 
 -32   8   3        6.47      -18.17     51.00 o 
 -30   8   3       61.08       -4.66     40.06 o 
 -28   8   3       52.44      125.29     40.19 o 
 -26   8   3      228.59      200.66     42.63 o 
 -24   8   3      501.37      515.10     67.29 o 
 -22   8   3       31.39       45.30     29.04 o 
 -20   8   3       10.05       17.87     28.45 o 
 -18   8   3     1156.97     1121.61     72.11 o 
 -16   8   3      191.63      164.08     37.47 o 
 -14   8   3      402.27      415.62     45.82 o 
 -12   8   3      107.22       51.42     26.72 o 
 -10   8   3      285.61      267.73     37.50 o 
  -8   8   3       54.24       97.49     41.75 o 
  -6   8   3       14.73       14.94     21.73 o 
  -4   8   3       13.93       44.39     36.34 o 
  -2   8   3      576.48      751.89     61.07 o 
   0   8   3      155.84      216.80     42.01 o 
   2   8   3       30.61       74.83     15.25 o 
   4   8   3        9.04       65.52     21.01 o 
   6   8   3       65.65       89.50     24.20 o 
   8   8   3      136.47      175.56     27.18 o 
  10   8   3      481.95      451.85     61.64 o 
  12   8   3      139.00      138.72     29.03 o 
  14   8   3        0.19       24.16     23.34 o 
  16   8   3      652.37      654.35     50.84 o 
  18   8   3      331.60      377.62     53.22 o 
  20   8   3      127.46      136.90     51.73 o 
  22   8   3       12.79       29.79     27.48 o 
  24   8   3       11.58       48.63     33.64 o 
  26   8   3       27.15       63.83     40.69 o 
  28   8   3       35.78       96.20     41.46 o 
  30   8   3      294.61      280.22     56.36 o 
  32   8   3      963.28     1260.79    138.34 o 
 -25   9   3      326.06      308.06     54.82 o 
 -23   9   3      205.64      181.73     42.81 o 
 -21   9   3      104.59       82.22     38.50 o 
 -19   9   3      828.77     1012.09     72.01 o 
 -17   9   3      144.91      128.94     33.70 o 
 -15   9   3        1.36      -16.79     32.20 o 
 -13   9   3      252.14      191.51     38.50 o 
 -11   9   3      456.09      372.05     41.46 o 
  -9   9   3      793.59      782.27     52.35 o 
  -7   9   3      461.63      521.13     41.80 o 
  -5   9   3      322.88      291.12     31.37 o 
  -3   9   3      163.17      219.42     57.77 o 
  -1   9   3      340.40      264.74     62.62 o 
   1   9   3       39.97       48.49     31.93 o 
   3   9   3       10.63       20.61     42.18 o 
   5   9   3     1583.90     1624.03     60.18 o 
   7   9   3      449.02      472.29     65.06 o 
   9   9   3        1.15       23.84     22.18 o 
  11   9   3      109.48      144.94     30.52 o 
  13   9   3      309.27      306.26     43.19 o 
  15   9   3       87.88       87.98     30.71 o 
  17   9   3        3.62       32.75     27.97 o 
  19   9   3      394.02      372.27     46.62 o 
  21   9   3      388.99      342.89     46.54 o 
  23   9   3       85.13       41.41     34.97 o 
  25   9   3      817.91      949.30     79.81 o 
 -18  10   3      219.17      300.89     56.11 o 
 -16  10   3        0.21       60.59     35.40 o 
 -14  10   3      115.81      134.58     52.72 o 
 -12  10   3      500.87      604.00     55.43 o 
 -10  10   3       39.62       51.76     27.49 o 
  -8  10   3      770.86      815.31     48.90 o 
  -6  10   3       44.79       78.60     57.81 o 
  -4  10   3        0.52       -2.44     50.11 o 
   4  10   3       64.99       64.26     53.99 o 
   6  10   3       60.70       50.38     22.70 o 
   8  10   3      249.01      282.65     35.85 o 
  10  10   3        2.98       20.65     28.44 o 
  12  10   3     1167.67     1246.99     65.09 o 
  14  10   3      622.07      602.20     52.81 o 
  16  10   3       58.50       68.96     32.52 o 
  18  10   3       70.84       45.00     39.55 o 
 -46   0   4     1266.17     1546.56    121.57 o 
 -44   0   4     1129.01     1171.71    107.60 o 
 -42   0   4     1438.26     1601.10     78.46 o 
 -40   0   4        7.42        5.78     26.30 o 
 -38   0   4      925.98     1006.58     64.63 o 
 -36   0   4     3058.96     3205.86    101.74 o 
 -34   0   4     2962.18     2993.19     95.66 o 
 -32   0   4      301.20      319.51     34.39 o 
 -30   0   4     1100.57     1067.00     53.05 o 
 -28   0   4     6715.76     6776.29    153.89 o 
 -26   0   4     1649.39     1533.84     95.67 o 
 -24   0   4     6154.38     6087.87     91.99 o 
 -22   0   4     3631.53     3997.06     61.97 o 
 -20   0   4     2286.87     2290.89     49.67 o 
 -18   0   4     5297.62     5276.27     95.01 o 
 -16   0   4     5707.34     6082.76    103.55 o 
 -14   0   4     1660.67     1410.51     36.39 o 
 -12   0   4     7694.48     8196.90    126.20 o 
 -10   0   4    11921.19    11940.83    179.18 o 
  -8   0   4     5953.60     6367.76     88.92 o 
  -6   0   4    65213.59    65578.38    875.31 o 
  -4   0   4     8696.67     8551.41    108.62 o 
  -2   0   4    42888.04    43386.14    457.73 o 
   0   0   4   132488.95   128810.27   1356.84 o 
   2   0   4    13823.88    14056.26    143.41 o 
   4   0   4     2067.36     2145.07     27.45 o 
   6   0   4    10467.50    10258.78    134.63 o 
   8   0   4      292.41      442.54     15.02 o 
  10   0   4     1011.88      959.20     18.44 o 
  12   0   4     2527.67     2366.30     39.49 o 
  14   0   4     2574.52     3360.70     52.26 o 
  16   0   4     2738.85     2920.72     49.19 o 
  18   0   4     1236.68     1020.31     27.70 o 
  20   0   4     2202.49     2482.71     55.31 o 
  22   0   4     8637.99     8705.90    107.27 o 
  24   0   4     2111.59     1959.30     44.49 o 
  26   0   4      104.40      131.67     21.30 o 
  28   0   4     1814.90     1768.11     49.60 o 
  30   0   4     7926.72     8163.05    133.18 o 
  32   0   4     5503.91     5694.92    116.78 o 
  34   0   4      207.10      158.26     25.81 o 
  36   0   4     4407.25     4349.03    127.13 o 
  38   0   4     1104.20     1093.28     98.87 o 
  40   0   4      120.15      152.84     56.07 o 
  42   0   4      148.90       59.21     54.15 o 
  44   0   4      282.40      212.05     63.58 o 
  46   0   4     1135.56     1347.61    116.51 o 
 -47   1   4      239.18      245.80     48.52 o 
 -45   1   4      126.62      102.56     30.79 o 
 -43   1   4        0.62      -18.25     44.28 o 
 -41   1   4      374.81      296.04     51.92 o 
 -39   1   4     1066.69      979.73     91.90 o 
 -37   1   4        2.11       -3.87     19.88 o 
 -35   1   4      215.77      214.85     28.20 o 
 -33   1   4       89.15       71.50     17.45 o 
 -31   1   4      196.33      178.97     19.49 o 
 -29   1   4     5061.72     5218.89     76.27 o 
 -27   1   4     2234.51     2152.83     39.43 o 
 -25   1   4      289.99      277.68     16.08 o 
 -23   1   4      351.63      387.55     14.40 o 
 -21   1   4     4434.55     4322.61     44.67 o 
 -19   1   4     4699.27     4982.94     48.21 o 
 -17   1   4    17617.83    18263.17    144.97 o 
 -15   1   4        9.25       37.87      5.41 o 
 -13   1   4     9297.40    10499.88     95.45 o 
 -11   1   4      494.07      439.16     10.83 o 
  -9   1   4        8.46        2.84      3.22 o 
  -7   1   4    19670.72    19708.63    192.05 o 
  -5   1   4     5122.84     5215.99     64.09 o 
  -3   1   4   109933.79   109651.79    969.11 o 
  -1   1   4       27.06       51.20      5.46 o 
   1   1   4   108754.63   106989.94    860.77 o 
   3   1   4   173137.91   169703.92   1456.11 o 
   5   1   4     1688.18     1857.69     20.21 o 
   7   1   4      154.70      239.68      8.10 o 
   9   1   4     9082.29     9639.81     70.19 o 
  11   1   4     2671.67     3022.45     28.67 o 
  13   1   4        3.28       35.98      4.14 o 
  15   1   4     1182.10      987.56     15.80 o 
  17   1   4     1469.22     1398.58     20.18 o 
  19   1   4      335.57      327.30     11.59 o 
  21   1   4      517.51      555.38     14.34 o 
  23   1   4      949.97     1078.85     21.65 o 
  25   1   4      522.97      507.52     19.04 o 
  27   1   4     5212.48     5237.27     65.32 o 
  29   1   4     3153.42     2965.93     66.35 o 
  31   1   4      156.08      168.94     24.19 o 
  33   1   4     1227.44     1285.88     52.26 o 
  35   1   4     3045.33     3017.70     79.09 o 
  37   1   4      760.51      752.95     39.65 o 
  39   1   4      566.52      611.44     38.14 o 
  41   1   4       69.96       72.63     23.49 o 
  43   1   4       49.86       90.25     35.71 o 
  45   1   4       24.75       38.17     34.05 o 
  47   1   4        3.30       85.24     61.31 o 
 -46   2   4       14.97       90.83     57.47 o 
 -44   2   4       31.85       29.17     49.78 o 
 -42   2   4      797.15      701.14     88.04 o 
 -40   2   4        3.73       24.70     29.08 o 
 -38   2   4      582.09      571.38     85.76 o 
 -36   2   4       95.22       69.66     21.61 o 
 -34   2   4      526.85      447.76     57.51 o 
 -32   2   4        0.43       32.73     16.03 o 
 -30   2   4     1555.44     1399.01     37.57 o 
 -28   2   4      665.48      708.35     29.11 o 
 -26   2   4     4180.92     3936.05     70.02 o 
 -24   2   4     1400.95     1374.86     36.74 o 
 -22   2   4     3971.30     3526.43     58.13 o 
 -20   2   4     2394.29     2264.47     45.37 o 
 -18   2   4      909.51      935.10     27.83 o 
 -16   2   4      520.92      425.26     26.67 o 
 -14   2   4       73.52       80.26      7.39 o 
 -12   2   4    10039.59    10886.48    141.80 o 
 -10   2   4    28956.54    30243.07    324.17 o 
  -8   2   4     5105.37     6561.63     79.40 o 
  -6   2   4    17730.91    18654.83    210.94 o 
  -4   2   4    11439.73    11527.61    128.22 o 
  -2   2   4     7941.96     7767.72     87.32 o 
   0   2   4    12839.51    12304.53    120.76 o 
   2   2   4    38818.37    37028.45    512.15 o 
   4   2   4       48.30      139.22     11.70 o 
   6   2   4       26.59      146.44      9.04 o 
   8   2   4     4723.26     4653.30     49.83 o 
  10   2   4     8186.12     8342.21     72.01 o 
  12   2   4    11230.81    11383.49     94.64 o 
  14   2   4    13596.50    13785.97    107.55 o 
  16   2   4      728.91      902.62     16.20 o 
  18   2   4      405.71      381.35     10.40 o 
  20   2   4     6309.38     6247.45     64.81 o 
  22   2   4    11198.59    10747.00    108.14 o 
  24   2   4     8710.29     8294.82    101.81 o 
  26   2   4     2162.14     2150.97     46.63 o 
  28   2   4      490.72      423.97     23.46 o 
  30   2   4     1047.82     1040.59     33.04 o 
  32   2   4       81.15       44.99     16.04 o 
  34   2   4        4.76       -0.38     15.87 o 
  36   2   4      850.79      920.54     44.73 o 
  38   2   4      192.34      115.61     35.05 o 
  40   2   4        9.41      -13.59     38.09 o 
  42   2   4      244.81      227.56     46.80 o 
  44   2   4       23.16       36.55     40.35 o 
  46   2   4        1.64       26.77     37.63 o 
 -45   3   4      152.89       99.04     55.90 o 
 -43   3   4        0.85       47.16     50.13 o 
 -41   3   4       10.02      -38.95     38.95 o 
 -39   3   4      831.93      814.15     94.85 o 
 -37   3   4      309.37      323.98     74.72 o 
 -35   3   4      287.97      370.08     41.31 o 
 -33   3   4      134.69       73.14     19.31 o 
 -31   3   4        5.90       75.11     18.70 o 
 -29   3   4       76.73       37.41     16.48 o 
 -27   3   4     3345.42     3094.52     74.46 o 
 -25   3   4      340.20      323.08     26.44 o 
 -23   3   4     6142.89     5812.78    103.48 o 
 -21   3   4     1317.52     1290.54     40.69 o 
 -19   3   4      772.68      725.80     32.04 o 
 -17   3   4     1450.84     1609.45     38.16 o 
 -15   3   4       14.55       33.48     15.43 o 
 -13   3   4      835.79      901.20     38.55 o 
 -11   3   4     2742.14     2925.37     44.71 o 
  -9   3   4    11893.44    11534.12    143.76 o 
  -7   3   4     8939.00     8138.32     99.90 o 
  -5   3   4      388.35      458.16     14.24 o 
  -3   3   4     7945.19     7771.12     78.33 o 
  -1   3   4       41.28       67.92      6.57 o 
   1   3   4      180.12      135.76     13.53 o 
   3   3   4     2635.83     2879.82     42.40 o 
   5   3   4      951.61      952.88     26.38 o 
   7   3   4       63.84      148.15      9.52 o 
   9   3   4    16673.13    17026.48    157.81 o 
  11   3   4    27313.17    27332.35    252.33 o 
  13   3   4      969.43      911.07     25.10 o 
  15   3   4     6621.72     6489.55     68.81 o 
  17   3   4       92.87      118.98      9.18 o 
  19   3   4      219.10      198.56     16.74 o 
  21   3   4      641.79      679.75     39.68 o 
  23   3   4     1095.42     1073.67     40.93 o 
  25   3   4     2388.64     2332.27     53.94 o 
  27   3   4       28.96       31.89     14.43 o 
  29   3   4     1009.24     1012.61     70.81 o 
  31   3   4       69.55       44.79     17.26 o 
  33   3   4      312.87      270.38     26.77 o 
  35   3   4       40.54      115.59     28.74 o 
  37   3   4      262.31      297.16     40.38 o 
  39   3   4     2035.62     2051.62    109.47 o 
  41   3   4      373.61      287.16     70.39 o 
  43   3   4     3806.59     4141.96    308.21 o 
  45   3   4      160.94      140.28     44.36 o 
 -44   4   4       98.70       83.49     59.21 o 
 -42   4   4       55.80      171.01     67.07 o 
 -40   4   4       26.22       28.03     40.93 o 
 -38   4   4      337.61      287.28     57.90 o 
 -36   4   4       44.05       33.80     21.43 o 
 -34   4   4      501.45      557.27     36.24 o 
 -32   4   4     1559.80     1563.41     60.06 o 
 -30   4   4      256.11      238.46     25.63 o 
 -28   4   4        0.57       52.21     18.53 o 
 -26   4   4        0.92      -14.23     14.23 o 
 -24   4   4      444.73      367.40     32.40 o 
 -22   4   4      103.18       55.75     16.99 o 
 -20   4   4     3034.11     2901.44    138.97 o 
 -18   4   4       36.10       -4.58     12.77 o 
 -16   4   4        2.81        1.70     13.09 o 
 -14   4   4     1347.45     1443.18    100.29 o 
 -12   4   4        0.13       19.03     11.12 o 
 -10   4   4      126.20      213.82     15.31 o 
  -8   4   4      869.25      875.96     26.10 o 
  -6   4   4     4596.41     4970.45     58.39 o 
  -4   4   4     3668.87     4045.38     54.04 o 
  -2   4   4     3819.75     4077.41     68.37 o 
   0   4   4     1652.15     1843.40     31.45 o 
   2   4   4       56.03       67.17      8.49 o 
   4   4   4      246.85      298.56     12.38 o 
   6   4   4     1971.70     2022.31     33.09 o 
   8   4   4      222.08      191.88     12.76 o 
  10   4   4      750.49      734.86     25.67 o 
  12   4   4      306.78      446.78     20.97 o 
  14   4   4      169.11      204.21     22.01 o 
  16   4   4     3410.52     3246.57     61.48 o 
  18   4   4    36014.92    35079.82    374.65 o 
  20   4   4      679.62      775.64     33.19 o 
  22   4   4       83.37       82.37     16.65 o 
  24   4   4      964.84      937.39     76.08 o 
  26   4   4     1894.58     1841.64     56.43 o 
  28   4   4      221.60      261.24     25.15 o 
  30   4   4      195.43      216.96     32.03 o 
  32   4   4      166.98      144.85     30.73 o 
  34   4   4      143.20      135.93     23.64 o 
  36   4   4       34.30       50.28     22.05 o 
  38   4   4      148.64      140.52     67.42 o 
  40   4   4       10.83       13.26     40.54 o 
  42   4   4      126.41      181.70     53.10 o 
  44   4   4        6.05       36.16     53.80 o 
 -41   5   4     1065.41     1036.64     97.55 o 
 -39   5   4     1810.06     1910.89     96.38 o 
 -37   5   4        2.50       12.26     27.05 o 
 -35   5   4      909.93      798.02     64.25 o 
 -33   5   4      137.44      176.04     30.12 o 
 -31   5   4       31.46       33.34     20.86 o 
 -29   5   4      686.70      613.10     56.45 o 
 -27   5   4      179.79      262.37     32.35 o 
 -25   5   4     1006.48     1040.47     50.22 o 
 -23   5   4        3.67       -6.25     13.51 o 
 -21   5   4     3006.86     3206.85    125.33 o 
 -19   5   4      638.69      635.34     59.13 o 
 -17   5   4      126.82       97.33     30.55 o 
 -15   5   4      545.26      466.95     91.00 o 
 -13   5   4     3541.98     2967.24    100.75 o 
 -11   5   4     2535.68     2528.08    107.28 o 
  -9   5   4     2070.30     1917.47     46.63 o 
  -7   5   4     6835.86     6869.84     92.26 o 
  -5   5   4      615.20      793.12     24.81 o 
  -3   5   4     6202.16     6003.63     81.78 o 
  -1   5   4       72.67       66.57     12.80 o 
   1   5   4      881.82      968.33     25.24 o 
   3   5   4     4437.93     4686.82     80.36 o 
   5   5   4     1802.90     1636.00     33.61 o 
   7   5   4     3518.71     3376.79     51.30 o 
   9   5   4     3590.44     3332.06     58.64 o 
  11   5   4     6926.84     6811.40     88.32 o 
  13   5   4     3653.18     3388.70     78.86 o 
  15   5   4     2305.35     2214.83     97.38 o 
  17   5   4        3.46       28.83     17.12 o 
  19   5   4      476.42      512.14     41.30 o 
  21   5   4       15.70       13.99     19.45 o 
  23   5   4    10039.46     9792.48    152.86 o 
  25   5   4     3400.40     3188.40     77.07 o 
  27   5   4      353.06      370.92     32.93 o 
  29   5   4      499.61      531.19     61.59 o 
  31   5   4        6.16       -5.49     19.06 o 
  33   5   4      299.19      225.10     32.67 o 
  35   5   4      708.86      736.14    111.11 o 
  37   5   4      127.63      130.62     47.76 o 
  39   5   4       47.71       20.42     30.92 o 
  41   5   4      112.02       40.35     55.72 o 
 -38   6   4        4.11       85.43     45.05 o 
 -36   6   4      420.49      332.39     52.47 o 
 -34   6   4       13.55       28.42     31.37 o 
 -32   6   4      217.65      139.79     29.26 o 
 -30   6   4       56.24       80.77     23.41 o 
 -28   6   4     1428.36     1361.20     56.13 o 
 -26   6   4       12.86       26.94     30.68 o 
 -24   6   4      604.47      633.00     67.87 o 
 -22   6   4       23.89       21.30     75.37 o 
 -20   6   4      157.94      161.93     40.12 o 
 -18   6   4     2140.46     2057.83    126.46 o 
 -16   6   4     3461.03     3250.14    115.82 o 
 -14   6   4     1108.52     1050.37     64.91 o 
 -12   6   4     1144.09     1268.69     66.58 o 
 -10   6   4      525.26      627.52     74.76 o 
  -8   6   4     3291.44     3310.01     86.33 o 
  -6   6   4      237.86      295.69     24.78 o 
  -4   6   4     1062.34     1142.45     36.90 o 
  -2   6   4      436.59      359.70     24.34 o 
   0   6   4     1948.48     1939.13     41.12 o 
   2   6   4     1256.56     1105.63     35.61 o 
   4   6   4    11402.36    11064.27    129.51 o 
   6   6   4     3743.08     3611.42     53.41 o 
   8   6   4     3385.83     3399.18     69.09 o 
  10   6   4      685.09      632.99     36.27 o 
  12   6   4      424.32      341.66     31.97 o 
  14   6   4      227.25      248.57     31.39 o 
  16   6   4     1824.97     1722.37     65.85 o 
  18   6   4      973.76     1099.71     58.32 o 
  20   6   4      144.81      205.70     34.31 o 
  22   6   4     3726.01     3727.10    107.76 o 
  24   6   4     1304.66     1326.29     70.00 o 
  26   6   4       11.14      161.99     49.33 o 
  28   6   4        2.29       45.15     26.12 o 
  30   6   4        2.90       67.23     23.80 o 
  32   6   4      217.95      239.30     33.05 o 
  34   6   4      255.12      328.28     48.41 o 
  36   6   4      190.14      159.44     42.41 o 
  38   6   4       17.20       37.13     41.22 o 
 -35   7   4      135.68      165.93     51.25 o 
 -33   7   4       76.96      -10.41     34.73 o 
 -31   7   4       27.28       52.56     35.99 o 
 -29   7   4       22.18       27.68     33.76 o 
 -27   7   4      324.25      387.35     49.17 o 
 -25   7   4        3.80      -27.97     27.97 o 
 -23   7   4      109.48      115.74     37.07 o 
 -21   7   4      529.44      452.61     68.21 o 
 -19   7   4      328.30      380.02     69.52 o 
 -17   7   4        0.03       29.75     30.44 o 
 -15   7   4     2119.14     2079.80     94.76 o 
 -13   7   4        1.53       33.59     53.89 o 
 -11   7   4       14.17       18.82     24.04 o 
  -9   7   4       27.60      113.36     58.52 o 
  -7   7   4      981.68     1122.28    123.49 o 
  -5   7   4     3285.79     3287.66     94.06 o 
  -3   7   4       10.73      104.54     16.28 o 
  -1   7   4      577.79      584.82     25.12 o 
   1   7   4      329.99      379.06     24.75 o 
   3   7   4     1520.72     1500.40     35.05 o 
   5   7   4     1053.71      999.53     44.87 o 
   7   7   4      146.17      175.60     22.55 o 
   9   7   4     1387.44     1531.66     61.23 o 
  11   7   4     3996.84     3808.67     96.01 o 
  13   7   4       23.81       30.23     21.62 o 
  15   7   4      923.07     1010.08     55.77 o 
  17   7   4      159.31      158.60     29.82 o 
  19   7   4      120.64      102.33     30.28 o 
  21   7   4      363.73      356.26     42.99 o 
  23   7   4       73.61       66.18     29.74 o 
  25   7   4      391.07      297.74     43.20 o 
  27   7   4     1575.36     1361.52     96.01 o 
  29   7   4      188.89      194.92     42.20 o 
  31   7   4       20.27       68.73     36.69 o 
  33   7   4      137.90      143.59     46.22 o 
  35   7   4      286.41      307.52     59.34 o 
 -32   8   4      320.30      291.71     85.94 o 
 -30   8   4      306.84      206.56     54.49 o 
 -28   8   4     1421.38     1399.82    152.83 o 
 -26   8   4       15.36       46.20     38.68 o 
 -24   8   4      201.19      221.07     50.32 o 
 -22   8   4        0.28       23.82     30.87 o 
 -20   8   4       17.60       30.32     28.21 o 
 -18   8   4        4.61       -2.95     27.79 o 
 -16   8   4      701.43      834.60    130.35 o 
 -14   8   4     1815.71     1762.36     90.47 o 
 -12   8   4     1149.69     1176.47     71.38 o 
 -10   8   4      526.44      563.05     49.71 o 
  -8   8   4      413.78      371.70     40.58 o 
  -6   8   4       48.91       42.24     49.96 o 
  -4   8   4      169.12       78.29     41.10 o 
  -2   8   4      422.07      449.36     93.89 o 
   0   8   4     1480.17     1614.32     83.37 o 
   2   8   4       76.46      107.97     35.16 o 
   4   8   4      899.59      873.08     41.45 o 
   6   8   4      543.15      452.84     33.78 o 
   8   8   4       21.72        7.55     20.26 o 
  10   8   4      648.36      599.20     61.44 o 
  12   8   4       52.53       45.48     26.09 o 
  14   8   4      331.75      304.64     36.67 o 
  16   8   4       10.71       58.15     26.25 o 
  18   8   4     3968.41     3754.41    110.88 o 
  20   8   4        3.64       31.58     27.77 o 
  22   8   4      601.15      689.54     63.03 o 
  24   8   4       25.85       38.70     31.17 o 
  26   8   4        0.14        8.39     30.56 o 
  28   8   4       66.33       37.62     34.83 o 
  30   8   4      357.27      274.47     64.38 o 
  32   8   4      392.12      303.58     82.27 o 
 -25   9   4      453.87      570.07     67.29 o 
 -23   9   4       90.81       87.91     35.53 o 
 -21   9   4       34.79       22.22     32.70 o 
 -19   9   4      168.36      160.76     40.95 o 
 -17   9   4      525.66      631.88    134.36 o 
 -15   9   4       29.35       26.70     28.27 o 
 -13   9   4     1515.28     1456.79     76.03 o 
 -11   9   4      748.44      794.38     56.12 o 
  -9   9   4        0.67        4.51     23.70 o 
  -7   9   4      744.34      725.76     57.18 o 
  -5   9   4      136.65      109.05     39.63 o 
  -3   9   4     3373.49     3330.28     88.50 o 
  -1   9   4        9.92       -3.17     38.93 o 
   1   9   4     1885.94     1941.27     84.60 o 
   3   9   4      105.76       42.00     24.27 o 
   5   9   4      483.74      527.81     81.79 o 
   7   9   4      350.33      360.39     34.58 o 
   9   9   4      319.56      306.24     35.01 o 
  11   9   4      306.27      238.35     34.18 o 
  13   9   4      135.62      140.22     31.01 o 
  15   9   4      519.11      509.34     54.10 o 
  17   9   4       93.46       99.04     32.30 o 
  19   9   4       36.19       49.95     31.61 o 
  21   9   4      354.39      387.37     49.54 o 
  23   9   4       48.75       17.06     32.58 o 
  25   9   4      358.12      467.02     61.40 o 
 -18  10   4        7.14       14.46     38.31 o 
 -16  10   4        0.94       13.35     32.28 o 
 -14  10   4     1042.83     1213.93     68.98 o 
 -12  10   4        0.24        4.75     31.62 o 
 -10  10   4       36.36      121.56     34.17 o 
  -8  10   4       90.30       99.16     28.84 o 
  -6  10   4      149.85      162.07     37.92 o 
  -4  10   4      192.14      258.19     69.58 o 
   4  10   4      232.88      323.09     72.01 o 
   6  10   4        0.04       48.55     22.56 o 
   8  10   4      112.42      186.10     32.43 o 
  10  10   4      105.83       54.22     28.94 o 
  12  10   4        2.02       41.74     29.86 o 
  14  10   4       40.59       54.65     31.43 o 
  16  10   4       77.93      102.26     41.45 o 
  18  10   4        1.62       29.81     36.79 o 
 -47   1   5       59.61        2.98     36.00 o 
 -45   1   5       16.40        2.54     27.01 o 
 -43   1   5      158.98      165.31     38.34 o 
 -41   1   5       21.92       22.57     29.28 o 
 -39   1   5       98.66       61.02     23.84 o 
 -37   1   5      944.71      896.74     73.94 o 
 -35   1   5     1628.19     1619.56    105.36 o 
 -33   1   5        0.25        3.42     14.21 o 
 -31   1   5     1691.11     1647.77     44.48 o 
 -29   1   5      215.59      212.76     19.95 o 
 -27   1   5      352.87      441.82     23.15 o 
 -25   1   5      737.74      775.97     27.53 o 
 -23   1   5        5.13       -0.61      8.28 o 
 -21   1   5     3158.44     2814.20     33.68 o 
 -19   1   5      375.72      364.21     14.09 o 
 -17   1   5      444.35      320.73     12.07 o 
 -15   1   5       32.93       87.12      6.79 o 
 -13   1   5    36267.61    38521.79    340.96 o 
 -11   1   5    15912.38    16388.11    150.97 o 
  -9   1   5    20026.75    21234.37    191.89 o 
  -7   1   5       54.70      116.94      9.11 o 
  -5   1   5     7892.94     7669.80     73.79 o 
  -3   1   5    27490.12    25894.80    219.02 o 
  -1   1   5     1182.87     1102.72     14.07 o 
   1   1   5      547.08     1062.63     14.55 o 
   3   1   5    70612.59    70521.36    485.88 o 
   5   1   5    43841.66    42920.59    329.58 o 
   7   1   5    38961.55    38248.70    293.47 o 
   9   1   5     3924.09     3948.26     33.27 o 
  11   1   5     2617.77     2429.24     25.05 o 
  13   1   5     4929.84     5035.58     42.33 o 
  15   1   5    18257.18    17374.62    170.69 o 
  17   1   5     1551.06     1758.46     25.05 o 
  19   1   5      527.90      509.94     15.65 o 
  21   1   5       29.71       30.47      6.05 o 
  23   1   5       40.81       19.85      7.10 o 
  25   1   5     1019.48     1001.15     25.48 o 
  27   1   5      290.04      249.45     15.40 o 
  29   1   5    10843.31    10927.92    143.49 o 
  31   1   5      832.89      913.36     57.36 o 
  33   1   5      698.28      700.58     35.98 o 
  35   1   5      453.09      429.51     32.98 o 
  37   1   5       50.93       73.76     21.72 o 
  39   1   5     1485.99     1527.20     56.15 o 
  41   1   5      847.15      975.05     66.47 o 
  43   1   5      219.67      325.26     52.93 o 
  45   1   5        0.46       11.87     32.74 o 
  47   1   5      270.57      251.36     74.76 o 
 -46   2   5       63.65       34.76     53.80 o 
 -44   2   5       75.00      -42.62     42.62 o 
 -42   2   5      145.51      228.82     62.71 o 
 -40   2   5      310.04      354.35    115.28 o 
 -38   2   5     3027.74     2950.23    109.60 o 
 -36   2   5      390.00      380.58     32.52 o 
 -34   2   5       57.54       44.18     17.51 o 
 -32   2   5       38.35       23.11     16.30 o 
 -30   2   5      249.63      255.54     20.93 o 
 -28   2   5     3612.46     3283.31     75.34 o 
 -26   2   5     2834.74     2847.14     64.39 o 
 -24   2   5     3982.96     3661.29     79.78 o 
 -22   2   5       77.46      150.69     15.70 o 
 -20   2   5      277.23      360.22     20.79 o 
 -18   2   5      375.54      409.61     24.79 o 
 -16   2   5       42.85       16.62      6.70 o 
 -14   2   5     8504.53     8641.75     94.96 o 
 -12   2   5     2208.42     2698.95     38.83 o 
 -10   2   5    66199.72    70197.39    735.79 o 
  -8   2   5     1344.35     1292.15     24.22 o 
  -6   2   5     2399.44     2243.84     36.89 o 
  -4   2   5    21290.75    21667.70    205.99 o 
  -2   2   5     1196.06     1373.33     28.08 o 
   0   2   5     2879.89     2820.64     39.31 o 
   2   2   5    11007.46    11074.95    105.63 o 
   4   2   5     3428.88     3221.43     40.82 o 
   6   2   5    11195.04    11206.17     99.26 o 
   8   2   5    24312.47    23266.13    180.73 o 
  10   2   5    11026.77    11252.45     91.64 o 
  12   2   5     3521.00     3601.16     38.79 o 
  14   2   5        4.03       27.18      4.65 o 
  16   2   5      797.85      780.34     15.55 o 
  18   2   5      859.77      808.51     17.39 o 
  20   2   5      753.80      775.05     17.14 o 
  22   2   5     2664.53     2451.45     39.42 o 
  24   2   5      379.19      371.39     23.23 o 
  26   2   5    14585.04    14446.27    169.66 o 
  28   2   5     1854.95     1863.76     44.54 o 
  30   2   5      169.65      164.62     18.17 o 
  32   2   5       46.84       57.74     17.02 o 
  34   2   5     1706.16     1570.67     51.79 o 
  36   2   5     1476.34     1638.68     53.78 o 
  38   2   5      329.50      311.51     34.28 o 
  40   2   5     2452.81     2534.43    125.51 o 
  42   2   5      600.93      650.92     63.07 o 
  44   2   5        2.74       10.18     34.88 o 
  46   2   5       15.10      -16.17     35.80 o 
 -45   3   5      260.02      273.89     72.49 o 
 -43   3   5      119.00      169.96     60.79 o 
 -41   3   5      109.49      203.32     66.55 o 
 -39   3   5        7.80       26.55     44.89 o 
 -37   3   5      671.81      598.92     49.88 o 
 -35   3   5       92.91       53.77     25.99 o 
 -33   3   5        0.18      -14.63     14.63 o 
 -31   3   5      203.50      250.69     31.18 o 
 -29   3   5       80.26       56.84     18.02 o 
 -27   3   5      743.39      681.91     39.05 o 
 -25   3   5      365.40      304.86     31.09 o 
 -23   3   5     1702.77     1403.73     48.81 o 
 -21   3   5     1496.20     1475.56     48.08 o 
 -19   3   5      400.08      352.24     36.66 o 
 -17   3   5     1298.16     1175.44     34.47 o 
 -15   3   5     1008.20      980.06     33.40 o 
 -13   3   5     1128.81     1315.87     25.43 o 
 -11   3   5     5907.10     6088.92     86.55 o 
  -9   3   5        0.31       31.75      6.17 o 
  -7   3   5      163.16      216.30     12.78 o 
  -5   3   5     2891.89     3307.33     46.56 o 
  -3   3   5     3039.26     2957.40     41.50 o 
  -1   3   5       61.64      151.16      9.60 o 
   1   3   5      577.79      608.44     16.63 o 
   3   3   5    44783.92    47490.54    397.82 o 
   5   3   5        1.06      122.12      9.00 o 
   7   3   5     1185.15     1393.24     25.14 o 
   9   3   5     6474.55     6731.51     75.75 o 
  11   3   5     6034.54     6245.84     84.45 o 
  13   3   5     7467.06     6949.33     92.52 o 
  15   3   5    14513.46    14795.54    136.51 o 
  17   3   5     9494.68     9563.29    103.03 o 
  19   3   5      294.02      328.75     22.72 o 
  21   3   5     1899.66     1972.19     62.88 o 
  23   3   5      262.06      241.49     24.80 o 
  25   3   5       79.26       64.16     15.23 o 
  27   3   5     1081.53     1073.48     45.39 o 
  29   3   5      941.89      979.91     39.75 o 
  31   3   5       33.31       28.59     16.50 o 
  33   3   5      106.83       78.18     21.33 o 
  35   3   5      219.07      171.69     39.11 o 
  37   3   5        2.28        1.20     23.90 o 
  39   3   5       56.12      100.07     43.21 o 
  41   3   5       70.37       13.80     47.69 o 
  43   3   5        4.16       52.61     37.35 o 
  45   3   5      521.08      521.35     95.72 o 
 -44   4   5      113.12      117.73     64.63 o 
 -42   4   5       40.80       33.71     53.62 o 
 -40   4   5      112.97      141.17     49.37 o 
 -38   4   5      706.44      802.95     91.88 o 
 -36   4   5      488.68      549.04     38.41 o 
 -34   4   5      294.07      352.80     31.73 o 
 -32   4   5       96.33       98.73     22.10 o 
 -30   4   5       34.03       62.56     20.67 o 
 -28   4   5      791.92      920.65     43.44 o 
 -26   4   5     1283.38     1187.12     68.66 o 
 -24   4   5     3391.52     3458.35     89.84 o 
 -22   4   5     1505.41     1441.44     52.37 o 
 -20   4   5      252.12      268.60     24.25 o 
 -18   4   5     4240.85     3867.25    118.61 o 
 -16   4   5       29.10       53.20     10.07 o 
 -14   4   5      560.90      565.39     39.61 o 
 -12   4   5     2294.82     2257.31     79.47 o 
 -10   4   5     4899.04     4575.50     74.08 o 
  -8   4   5     1480.07     1559.39     39.19 o 
  -6   4   5     2214.55     1963.90     39.07 o 
  -4   4   5     1458.86     1699.20     33.49 o 
  -2   4   5     2523.62     2610.64     45.09 o 
   0   4   5      568.32      758.12     21.20 o 
   2   4   5     2915.61     2928.13     45.50 o 
   4   4   5     4812.99     4666.21     59.49 o 
   6   4   5     1199.03     1304.54     27.99 o 
   8   4   5    10409.65     9953.67    105.29 o 
  10   4   5      308.66      417.41     18.88 o 
  12   4   5     7861.78     7526.26    112.08 o 
  14   4   5      323.23      340.16     20.75 o 
  16   4   5    12679.95    12426.27    216.86 o 
  18   4   5     1454.57     1328.98     47.07 o 
  20   4   5       37.03       64.76     14.66 o 
  22   4   5       96.61      245.41     22.17 o 
  24   4   5     1331.14     1281.50     51.48 o 
  26   4   5     1398.58     1411.89     55.62 o 
  28   4   5      240.82      199.29     22.98 o 
  30   4   5      248.59      247.90     25.69 o 
  32   4   5      184.08      177.60     24.73 o 
  34   4   5      396.77      327.52     36.77 o 
  36   4   5     1626.81     1649.39    118.50 o 
  38   4   5       65.84      108.12     45.10 o 
  40   4   5      550.68      557.44     72.03 o 
  42   4   5       47.48        4.36     41.01 o 
 -41   5   5       81.68      102.79     50.90 o 
 -39   5   5       32.31       62.26     38.04 o 
 -37   5   5      411.88      394.23     46.31 o 
 -35   5   5      419.87      353.38     48.88 o 
 -33   5   5       85.69      104.27     25.23 o 
 -31   5   5     1421.93     1385.12     57.43 o 
 -29   5   5      407.72      451.65     52.36 o 
 -27   5   5       66.51       61.32     22.72 o 
 -25   5   5      717.00      705.61     76.64 o 
 -23   5   5      143.67      104.72     21.08 o 
 -21   5   5      148.59      140.57     42.53 o 
 -19   5   5      743.17      671.41    129.43 o 
 -17   5   5     4878.64     4889.89    145.50 o 
 -15   5   5      105.27      118.51     29.89 o 
 -13   5   5     3061.03     2743.42    164.89 o 
 -11   5   5      673.03      876.29     97.19 o 
  -9   5   5      354.24      372.84     26.01 o 
  -7   5   5      956.19      907.48     34.44 o 
  -5   5   5     1847.56     1833.54     39.08 o 
  -3   5   5      101.79      157.22     13.01 o 
  -1   5   5       19.14       21.31      8.12 o 
   1   5   5     1439.02     1361.45     31.41 o 
   3   5   5     2942.97     2835.25     42.08 o 
   5   5   5       11.12      117.34     11.30 o 
   7   5   5     2088.32     2238.65     37.94 o 
   9   5   5     1132.50     1109.99     30.62 o 
  11   5   5     3614.79     3547.74     62.15 o 
  13   5   5      551.14      540.29     34.86 o 
  15   5   5      582.81      620.58     38.15 o 
  17   5   5     2321.19     2175.38     80.79 o 
  19   5   5      489.51      583.65     44.51 o 
  21   5   5      112.60      195.03     32.18 o 
  23   5   5       10.12       34.21     18.48 o 
  25   5   5      255.17      287.24     28.74 o 
  27   5   5      769.09      743.83     46.36 o 
  29   5   5      914.55      955.34     47.62 o 
  31   5   5       38.32       48.87     22.10 o 
  33   5   5     1563.50     1740.67     67.12 o 
  35   5   5        8.37       35.93     32.98 o 
  37   5   5       16.80       -1.37     28.11 o 
  39   5   5      231.09      279.06     48.92 o 
  41   5   5       36.22        7.86     49.78 o 
 -38   6   5      716.96      832.63    113.79 o 
 -36   6   5       44.08       53.43     36.30 o 
 -34   6   5       62.25       33.86     32.88 o 
 -32   6   5       34.05       32.97     23.30 o 
 -30   6   5       81.08       78.77     24.59 o 
 -28   6   5        6.12        0.85     19.12 o 
 -26   6   5      791.18      858.15     78.28 o 
 -24   6   5     1856.44     1775.50    100.06 o 
 -22   6   5      420.42      431.70     59.74 o 
 -20   6   5      345.23      366.39     51.35 o 
 -18   6   5      948.95     1059.08    118.08 o 
 -16   6   5     2923.66     2653.99    104.24 o 
 -14   6   5      361.98      495.69     48.76 o 
 -12   6   5       14.75       42.45     48.04 o 
 -10   6   5     3390.62     3249.80    191.79 o 
  -8   6   5      333.91      393.24     44.17 o 
  -6   6   5      222.33      249.52     23.23 o 
  -4   6   5     4208.04     4335.82     65.67 o 
  -2   6   5      819.50      884.14     37.94 o 
   0   6   5      952.13      934.37     35.57 o 
   2   6   5      140.20      138.60     12.05 o 
   4   6   5       49.92      205.29     15.11 o 
   6   6   5      387.53      428.70     22.98 o 
   8   6   5      669.02      819.92     31.55 o 
  10   6   5     1741.04     1646.86     53.69 o 
  12   6   5      122.94      138.50     23.90 o 
  14   6   5      604.79      556.96     40.83 o 
  16   6   5       57.16       63.60     22.91 o 
  18   6   5     2324.19     2241.37     76.78 o 
  20   6   5      623.67      558.36     52.49 o 
  22   6   5      452.34      545.61     49.25 o 
  24   6   5       48.02       92.17     33.38 o 
  26   6   5     3757.36     3943.47    116.36 o 
  28   6   5      172.10      117.92     27.81 o 
  30   6   5      463.65      411.56     37.91 o 
  32   6   5      227.76      127.16     28.92 o 
  34   6   5        5.16        2.92     33.16 o 
  36   6   5      327.42      324.32     50.53 o 
  38   6   5       20.66       52.88     53.27 o 
 -35   7   5       88.10      107.28     47.83 o 
 -33   7   5       14.45       -3.55     35.72 o 
 -31   7   5      600.57      634.58     93.31 o 
 -29   7   5       78.01       84.55     35.39 o 
 -27   7   5       39.68       18.77     32.34 o 
 -25   7   5      172.54      242.08     73.24 o 
 -23   7   5      303.68      284.72     63.76 o 
 -21   7   5      937.79      914.10    114.76 o 
 -19   7   5       32.11       30.82     34.85 o 
 -17   7   5     7479.60     7044.47    260.18 o 
 -15   7   5      424.05      346.62     47.25 o 
 -13   7   5     4034.77     3818.20    222.80 o 
 -11   7   5      339.07      377.40     43.22 o 
  -9   7   5       67.60       81.57     57.29 o 
  -7   7   5     2186.50     1898.18    150.22 o 
  -5   7   5      275.42      292.64     71.93 o 
  -3   7   5     4929.17     4696.83     87.94 o 
  -1   7   5        2.20       25.67     12.06 o 
   1   7   5     3448.12     3372.19     68.91 o 
   3   7   5      270.22      308.76     24.15 o 
   5   7   5     1584.05     1477.04     47.76 o 
   7   7   5      191.83      234.61     30.51 o 
   9   7   5     1410.30     1461.51     57.94 o 
  11   7   5      496.39      486.02     41.85 o 
  13   7   5     1278.87     1215.94     57.90 o 
  15   7   5      860.39      760.06     50.19 o 
  17   7   5        0.06        4.48     19.66 o 
  19   7   5      171.33      186.83     33.44 o 
  21   7   5       27.61       32.03     27.32 o 
  23   7   5       24.36       23.60     27.19 o 
  25   7   5      122.70      153.24     35.13 o 
  27   7   5      518.06      462.31     93.02 o 
  29   7   5      836.78      854.54     66.75 o 
  31   7   5      344.36      334.97     51.39 o 
  33   7   5     2184.78     2249.26    102.69 o 
  35   7   5       46.17       62.34     44.22 o 
 -32   8   5       26.12        9.43     54.67 o 
 -30   8   5      157.85      138.16     47.76 o 
 -28   8   5       10.91        4.91     34.77 o 
 -26   8   5       71.86       59.32     33.71 o 
 -24   8   5      319.46      327.87     68.84 o 
 -22   8   5       63.96       46.50     33.62 o 
 -20   8   5       99.28       82.95     42.98 o 
 -18   8   5        5.31        7.60     39.39 o 
 -16   8   5      296.55      133.85     40.19 o 
 -14   8   5      611.13      591.89    149.96 o 
 -12   8   5        5.28       10.76     26.31 o 
 -10   8   5       12.93       25.85     47.69 o 
  -8   8   5      105.71       48.40     57.29 o 
  -6   8   5       97.39      151.79     72.31 o 
  -4   8   5       17.98       11.27     34.97 o 
  -2   8   5       84.05       61.28     19.92 o 
   0   8   5     1117.90     1063.42     41.29 o 
   2   8   5      329.95      391.71     40.87 o 
   4   8   5        0.42       50.42     17.74 o 
   6   8   5       36.77       56.10     20.25 o 
   8   8   5       22.68        6.31     18.87 o 
  10   8   5     1368.13     1330.79     59.80 o 
  12   8   5      168.33      218.63     32.49 o 
  14   8   5      708.87      663.30     48.87 o 
  16   8   5      335.45      358.34     61.42 o 
  18   8   5       22.46      103.46     32.53 o 
  20   8   5       70.16       64.19     29.25 o 
  22   8   5      304.92      339.50     44.78 o 
  24   8   5      397.85      373.88     50.01 o 
  26   8   5      252.90      231.57     44.49 o 
  28   8   5      170.87      174.67     49.74 o 
  30   8   5      229.48      395.83     63.19 o 
 -25   9   5       81.70       32.85     38.96 o 
 -23   9   5      246.88      327.54     53.24 o 
 -21   9   5       50.19       55.26     39.00 o 
 -19   9   5        0.36       32.25     33.19 o 
 -17   9   5      589.31      645.46     81.02 o 
 -15   9   5       61.04      111.90     46.25 o 
 -13   9   5      702.09      838.26    114.13 o 
 -11   9   5      105.04       74.81     36.47 o 
  -9   9   5        6.57       16.44     25.05 o 
  -7   9   5      254.84      285.22     35.62 o 
  -5   9   5       53.68       69.24     24.84 o 
  -3   9   5      331.49      326.72     65.32 o 
  -1   9   5       49.10      101.68     47.20 o 
   1   9   5      442.96      412.87     48.82 o 
   3   9   5       30.99       21.75     32.96 o 
   5   9   5        3.43       16.64     21.02 o 
   7   9   5      829.02      857.74     71.50 o 
   9   9   5      936.83      940.68     55.69 o 
  11   9   5       21.16       21.68     25.17 o 
  13   9   5        3.58       -2.62     25.34 o 
  15   9   5      688.41      768.59     72.41 o 
  17   9   5       77.99       66.71     30.74 o 
  19   9   5      283.29      278.87     44.00 o 
  21   9   5       26.87      -15.57     28.90 o 
  23   9   5       45.18       68.36     35.61 o 
  25   9   5       11.54       16.61     34.31 o 
 -18  10   5       71.51       72.31     47.34 o 
 -16  10   5      171.96      264.34     47.41 o 
 -14  10   5      161.70      182.68     41.28 o 
 -12  10   5       52.89       84.81     33.09 o 
 -10  10   5     1139.71     1190.89     72.45 o 
  -8  10   5      369.29      489.07    100.86 o 
  -6  10   5      951.14      976.10     95.60 o 
  -4  10   5        8.40       50.60     52.02 o 
   4  10   5      577.50      614.87     88.31 o 
   6  10   5      147.03       91.97     44.44 o 
   8  10   5     1828.27     2116.32     81.39 o 
  10  10   5      172.10      137.15     33.95 o 
  12  10   5       96.64      117.20     32.42 o 
  14  10   5       21.86       51.89     33.51 o 
  16  10   5        2.64       29.64     30.11 o 
  18  10   5      117.76      142.88     52.05 o 
 -46   0   6      191.67      135.02     59.91 o 
 -44   0   6       42.98      303.93     69.17 o 
 -42   0   6      220.00      172.05     40.06 o 
 -40   0   6      195.58      240.17     40.38 o 
 -38   0   6      380.24      401.23     58.34 o 
 -36   0   6      758.54      619.03     46.71 o 
 -34   0   6     1349.41     1491.62     95.81 o 
 -32   0   6       22.93      -11.31     18.17 o 
 -30   0   6       19.87       -3.92     17.94 o 
 -28   0   6     5442.15     5612.09    135.91 o 
 -26   0   6     1081.56     1311.06     53.35 o 
 -24   0   6    16049.16    15516.50    190.07 o 
 -22   0   6     4766.64     4913.94     76.72 o 
 -20   0   6    32446.54    32128.09    350.37 o 
 -18   0   6      220.96      170.48     14.16 o 
 -16   0   6     3001.16     2975.20     64.16 o 
 -14   0   6      845.22      761.39     23.58 o 
 -12   0   6     7222.93     7265.52    101.58 o 
 -10   0   6    13639.36    14234.88    179.10 o 
  -8   0   6     8318.67     9248.35    119.99 o 
  -6   0   6   106089.81   105751.09   1234.22 o 
  -4   0   6    30180.15    30204.68    324.59 o 
  -2   0   6     7518.54     7930.22     93.37 o 
   0   0   6     1167.98     1139.46     21.12 o 
   2   0   6     2180.92     2364.28     41.41 o 
   4   0   6    80685.45    80820.53    783.77 o 
   6   0   6    45621.05    46370.75    427.21 o 
   8   0   6       93.98       96.77      7.76 o 
  10   0   6       18.71      152.56      9.54 o 
  12   0   6    14029.97    12257.50    123.25 o 
  14   0   6    15750.88    15463.74    152.82 o 
  16   0   6     5493.48     5487.08     66.80 o 
  18   0   6    12684.50    12978.44    144.33 o 
  20   0   6      779.48      825.29     22.89 o 
  22   0   6     5733.92     5680.65     73.28 o 
  24   0   6       42.78       62.22     11.23 o 
  26   0   6     8117.52     7218.98    153.74 o 
  28   0   6     2973.34     3213.68     70.22 o 
  30   0   6    28043.92    27790.05    359.33 o 
  32   0   6      583.11      569.19     89.26 o 
  34   0   6      243.77      218.67     34.96 o 
  36   0   6     1392.59     1419.22    104.28 o 
  38   0   6       15.80       52.40     44.37 o 
  40   0   6      990.35     1083.33     98.52 o 
  42   0   6       58.40        3.84     47.16 o 
  44   0   6     1286.42     1552.50    119.13 o 
  46   0   6      257.94      258.17     69.35 o 
 -47   1   6        3.19        2.08     36.13 o 
 -45   1   6      422.54      382.07     41.37 o 
 -43   1   6      427.08      353.75    126.46 o 
 -41   1   6       49.28       74.23     33.48 o 
 -39   1   6       18.97       52.47     30.12 o 
 -37   1   6     1462.73     1606.75    105.30 o 
 -35   1   6       48.10       39.71     16.97 o 
 -33   1   6       82.99       84.98     18.08 o 
 -31   1   6       26.73        0.07     15.79 o 
 -29   1   6        8.68        4.73     11.44 o 
 -27   1   6     2166.42     2092.78     43.20 o 
 -25   1   6       52.91       49.93     11.07 o 
 -23   1   6     3237.23     3057.51     48.33 o 
 -21   1   6     5001.60     4628.71     51.93 o 
 -19   1   6     2090.28     2201.61     32.35 o 
 -17   1   6     2853.04     3017.62     38.39 o 
 -15   1   6     8983.12     9241.97     88.39 o 
 -13   1   6        0.42       56.39      6.19 o 
 -11   1   6    35145.33    37645.54    312.72 o 
  -9   1   6     2301.35     2226.58     28.27 o 
  -7   1   6     7934.41     8158.87     75.18 o 
  -5   1   6    46938.10    45605.14    380.24 o 
  -3   1   6     2316.31     2379.86     34.74 o 
  -1   1   6     1868.98     1765.86     25.10 o 
   1   1   6    17721.36    17482.98    132.43 o 
   3   1   6    11345.28    11278.85     91.70 o 
   5   1   6     6502.68     6456.75     64.33 o 
   7   1   6    36652.84    37648.02    262.74 o 
   9   1   6    17569.36    17394.33    133.12 o 
  11   1   6     1259.13     1506.14     17.26 o 
  13   1   6     8929.71     9629.37     74.33 o 
  15   1   6     2697.36     2907.31     30.93 o 
  17   1   6     1467.23     1579.22     23.15 o 
  19   1   6     4098.57     4202.22     45.36 o 
  21   1   6       15.42       42.20      6.38 o 
  23   1   6       54.63      103.43      9.07 o 
  25   1   6      857.67      866.70     23.74 o 
  27   1   6      118.05       90.79     11.66 o 
  29   1   6      475.59      450.50     22.06 o 
  31   1   6     1276.49     1261.44     41.56 o 
  33   1   6     4599.77     4405.52     89.27 o 
  35   1   6      809.22      850.52     40.36 o 
  37   1   6        1.25       33.95     21.08 o 
  39   1   6      239.77      245.08     28.83 o 
  41   1   6       69.34       94.77     34.65 o 
  43   1   6       41.11       42.89     33.32 o 
  45   1   6        5.13       37.92     36.13 o 
 -46   2   6       96.74      125.07     61.66 o 
 -44   2   6        6.54      -13.45     45.59 o 
 -42   2   6       41.21       53.80     46.81 o 
 -40   2   6      108.77      121.44     36.04 o 
 -38   2   6      156.46      175.03     37.83 o 
 -36   2   6       11.01        4.65     18.54 o 
 -34   2   6      444.17      367.89     54.84 o 
 -32   2   6     2379.53     2108.02     63.34 o 
 -30   2   6       89.44       74.88     15.49 o 
 -28   2   6     1583.22     1510.36     42.37 o 
 -26   2   6     3852.29     3734.32     68.36 o 
 -24   2   6     3372.16     2931.68     56.87 o 
 -22   2   6      941.48      979.47     41.22 o 
 -20   2   6    18535.76    18474.42    213.40 o 
 -18   2   6     2623.57     2490.69     45.38 o 
 -16   2   6     6349.81     6565.07     78.22 o 
 -14   2   6     1301.66     1141.98     23.93 o 
 -12   2   6    17162.83    19599.28    217.43 o 
 -10   2   6     4487.20     4601.77     60.71 o 
  -8   2   6      731.57      759.18     25.31 o 
  -6   2   6    97271.52    99856.37    811.13 o 
  -4   2   6     4793.20     4449.39     54.27 o 
  -2   2   6     1244.22     1138.88     22.66 o 
   0   2   6        0.46       15.33      5.30 o 
   2   2   6      432.11      730.68     17.15 o 
   4   2   6    32025.69    32650.99    274.90 o 
   6   2   6     6223.94     6854.74     63.65 o 
   8   2   6     2300.72     2611.22     26.81 o 
  10   2   6     2161.08     2213.52     27.13 o 
  12   2   6    13968.29    13861.71    110.25 o 
  14   2   6        2.81       72.52      5.53 o 
  16   2   6      796.38      862.21     17.06 o 
  18   2   6     1271.62     1288.12     20.33 o 
  20   2   6        1.34       46.74      6.90 o 
  22   2   6     2566.23     2456.00     41.21 o 
  24   2   6     6476.07     6667.81     87.37 o 
  26   2   6     2246.48     2240.38     66.39 o 
  28   2   6     3008.38     2815.28     60.19 o 
  30   2   6       54.82       64.58     15.35 o 
  32   2   6      149.53      192.07     28.69 o 
  34   2   6      811.97      779.65     38.44 o 
  36   2   6      304.98      319.15     26.07 o 
  38   2   6      440.53      511.92     50.15 o 
  40   2   6     2636.34     2584.13    160.28 o 
  42   2   6      264.45      221.32     72.58 o 
  44   2   6      967.24      884.24    115.63 o 
  46   2   6       16.02       32.31     59.39 o 
 -45   3   6      685.04      730.14     96.77 o 
 -43   3   6       39.67       65.15     52.05 o 
 -41   3   6     2058.85     1940.10    136.25 o 
 -39   3   6      115.09       68.65     52.75 o 
 -37   3   6        0.63       41.06     25.82 o 
 -35   3   6      513.97      485.92     80.20 o 
 -33   3   6       74.11      113.00     21.21 o 
 -31   3   6     6626.10     6435.49    115.50 o 
 -29   3   6      122.12      223.15     26.10 o 
 -27   3   6     8446.99     8244.44    140.40 o 
 -25   3   6      494.24      403.15     28.38 o 
 -23   3   6       23.42       75.17     19.04 o 
 -21   3   6     1189.95     1274.58     40.92 o 
 -19   3   6      515.07      643.83     28.67 o 
 -17   3   6     4065.55     3829.02     70.44 o 
 -15   3   6        0.99        4.05      5.93 o 
 -13   3   6       92.08       54.62      6.24 o 
 -11   3   6     1428.23     1713.57     37.44 o 
  -9   3   6     3873.28     3567.84     52.08 o 
  -7   3   6     3293.83     3321.73     59.83 o 
  -5   3   6      204.61      290.92     23.46 o 
  -3   3   6        2.57       28.09      6.83 o 
  -1   3   6      111.21      107.96      8.72 o 
   1   3   6     4458.31     3955.03     50.01 o 
   3   3   6      924.31      850.06     19.88 o 
   5   3   6    11413.15    10353.61     98.19 o 
   7   3   6    22956.59    23921.06    200.83 o 
   9   3   6      513.02      418.87     16.36 o 
  11   3   6     1907.20     2077.00     35.61 o 
  13   3   6    10167.33     9761.22     94.21 o 
  15   3   6    18579.91    19159.90    199.46 o 
  17   3   6       84.16       30.65      7.93 o 
  19   3   6    19937.29    19082.73    187.85 o 
  21   3   6      518.46      421.84     22.98 o 
  23   3   6     1460.15     1521.08     44.05 o 
  25   3   6      439.82      377.71     24.94 o 
  27   3   6        3.43        3.85     13.31 o 
  29   3   6       39.17       50.71     17.15 o 
  31   3   6       11.04        6.20     16.01 o 
  33   3   6      200.40      325.82     30.77 o 
  35   3   6     1059.73     1028.60     59.77 o 
  37   3   6      493.14      461.33     45.88 o 
  39   3   6       12.52       -1.65     35.06 o 
  41   3   6        2.09       -0.83     29.61 o 
  43   3   6       93.33       55.72     39.91 o 
  45   3   6        2.84       31.34     37.70 o 
 -42   4   6       70.38        1.92     53.62 o 
 -40   4   6       51.78       36.44     43.71 o 
 -38   4   6       43.42       39.03     42.84 o 
 -36   4   6      338.38      345.21     32.59 o 
 -34   4   6       56.87       42.58     19.63 o 
 -32   4   6       69.98       71.35     21.25 o 
 -30   4   6      278.60      254.53     30.02 o 
 -28   4   6      698.40      608.67     37.35 o 
 -26   4   6     1036.39      893.70     40.94 o 
 -24   4   6      455.55      413.11     33.30 o 
 -22   4   6      234.23      221.37     25.22 o 
 -20   4   6      175.56      170.25     20.98 o 
 -18   4   6        5.21       11.54     12.22 o 
 -16   4   6      764.73      793.98     30.41 o 
 -14   4   6      879.74      974.45     73.38 o 
 -12   4   6      521.14      385.12     30.81 o 
 -10   4   6       13.03       69.30     10.73 o 
  -8   4   6      419.44      442.54     22.27 o 
  -6   4   6      336.85      423.29     19.50 o 
  -4   4   6       17.91       82.15      9.32 o 
  -2   4   6    19364.54    20616.83    187.94 o 
   0   4   6     6099.85     6615.36     76.65 o 
   2   4   6       16.84       64.49     10.15 o 
   4   4   6     1093.28     1472.68     30.20 o 
   6   4   6     1750.78     1643.05     30.79 o 
   8   4   6     1090.46     1162.16     27.97 o 
  10   4   6      128.76      172.95     14.57 o 
  12   4   6     1576.77     1752.16     54.89 o 
  14   4   6       73.93       82.05     12.07 o 
  16   4   6      916.52      760.70     32.20 o 
  18   4   6     8681.18     8803.98    123.78 o 
  20   4   6        5.23       52.37     13.88 o 
  22   4   6       11.49       13.58     13.49 o 
  24   4   6       26.30       10.80     15.40 o 
  26   4   6     4860.68     4741.68     85.95 o 
  28   4   6      363.35      353.15     27.78 o 
  30   4   6        0.68        1.39     16.18 o 
  32   4   6      176.30      123.22     23.36 o 
  34   4   6       42.19       28.11     20.52 o 
  36   4   6      649.66      576.95     50.33 o 
  38   4   6       10.14       27.48     39.87 o 
  40   4   6       49.38       20.44     79.21 o 
  42   4   6       12.22        5.29     42.36 o 
 -41   5   6      417.75      305.26    116.16 o 
 -39   5   6       20.85       35.58     36.10 o 
 -37   5   6      185.26      240.01     37.58 o 
 -35   5   6        3.66        6.41     29.78 o 
 -33   5   6      328.01      302.51     34.83 o 
 -31   5   6     1238.14     1164.50     64.56 o 
 -29   5   6        3.20       -1.38     20.25 o 
 -27   5   6     2738.63     2652.25     84.31 o 
 -25   5   6        2.76       -8.85     21.77 o 
 -23   5   6      408.89      370.99     31.78 o 
 -21   5   6       53.97       74.75     17.73 o 
 -19   5   6      180.04      125.42     34.54 o 
 -17   5   6     1498.03     1651.36     80.57 o 
 -15   5   6      363.94      275.11     47.42 o 
 -13   5   6      585.20      501.66     84.02 o 
 -11   5   6     5260.17     5111.15    162.88 o 
  -9   5   6     3621.88     3616.55     93.22 o 
  -7   5   6    21624.42    21165.60    294.62 o 
  -5   5   6      142.98      177.95     14.91 o 
  -3   5   6     1630.73     1797.39     40.46 o 
  -1   5   6      555.11      597.99     26.23 o 
   1   5   6     6699.88     6507.95     75.03 o 
   3   5   6     1131.57     1304.26     28.54 o 
   5   5   6    10817.94    10279.21    116.76 o 
   7   5   6      434.14      487.69     21.61 o 
   9   5   6     4365.63     4056.31     62.55 o 
  11   5   6     1496.69     1380.33     37.80 o 
  13   5   6     1791.88     1718.62     58.80 o 
  15   5   6      270.46      370.45     31.47 o 
  17   5   6      113.17       89.81     31.19 o 
  19   5   6     7446.79     7582.11    151.83 o 
  21   5   6      327.01      282.74     24.77 o 
  23   5   6     6584.43     6405.05    115.46 o 
  25   5   6     1000.92      912.14     58.08 o 
  27   5   6      373.38      385.93     33.48 o 
  29   5   6      376.05      282.07     38.41 o 
  31   5   6      475.85      532.84     40.54 o 
  33   5   6      505.23      470.31     40.54 o 
  35   5   6      119.25       83.15     69.41 o 
  37   5   6      148.97      112.90     35.32 o 
  39   5   6      990.26      981.60     67.04 o 
  41   5   6       41.28        5.24     53.80 o 
 -38   6   6      217.04      198.00     54.04 o 
 -36   6   6        0.66       26.03     34.44 o 
 -34   6   6      291.91      249.81     45.34 o 
 -32   6   6       10.25        8.52     22.69 o 
 -30   6   6      101.33       68.80     25.65 o 
 -28   6   6      200.03      174.25     30.76 o 
 -26   6   6       16.75       51.30     37.35 o 
 -24   6   6      431.57      443.05     61.68 o 
 -22   6   6       99.78       86.86     47.77 o 
 -20   6   6     1915.52     2103.73    216.68 o 
 -18   6   6      230.08      262.10    100.96 o 
 -16   6   6     1282.97     1280.06    112.14 o 
 -14   6   6       20.98        2.66     22.30 o 
 -12   6   6      418.61      229.70     69.17 o 
 -10   6   6       26.85       99.39     53.97 o 
  -8   6   6     1083.84     1172.29     73.56 o 
  -6   6   6     1578.88     1439.30     39.52 o 
  -4   6   6     4464.55     4635.62     76.81 o 
  -2   6   6     2832.01     2776.04     53.09 o 
   0   6   6        2.16       27.63      9.42 o 
   2   6   6      729.46      685.57     22.90 o 
   4   6   6     1970.09     1939.95     48.61 o 
   6   6   6       91.79      122.77     16.15 o 
   8   6   6      672.37      653.16     29.22 o 
  10   6   6      126.00      120.39     22.85 o 
  12   6   6      313.64      239.32     28.65 o 
  14   6   6     1501.49     1487.52     59.57 o 
  16   6   6       28.28       32.66     21.01 o 
  18   6   6      250.33      239.86     33.62 o 
  20   6   6        3.62       -3.79     21.76 o 
  22   6   6       34.06       13.72     24.31 o 
  24   6   6     2199.67     2302.54     85.54 o 
  26   6   6     2464.37     2719.39     95.79 o 
  28   6   6       34.14       32.66     21.37 o 
  30   6   6      355.46      372.75     36.81 o 
  32   6   6      401.66      300.29     36.65 o 
  34   6   6       36.91       17.60     34.64 o 
  36   6   6        2.21       47.05     43.10 o 
  38   6   6       36.98      124.71     58.31 o 
 -35   7   6       77.15      109.48     47.93 o 
 -33   7   6       31.57       47.47     37.52 o 
 -31   7   6      436.42      439.41     55.57 o 
 -29   7   6      811.85      669.05     70.65 o 
 -27   7   6       33.60       11.62     32.82 o 
 -25   7   6       16.26       -0.18     35.75 o 
 -23   7   6        0.23        0.36     30.02 o 
 -21   7   6        0.73       35.66     33.39 o 
 -19   7   6       57.57       77.43     34.79 o 
 -17   7   6      276.17      338.00     50.92 o 
 -15   7   6       13.24       -0.20     25.65 o 
 -13   7   6      312.81      448.21     98.95 o 
 -11   7   6        3.52       22.18     46.64 o 
  -9   7   6      969.96     1022.36    124.02 o 
  -7   7   6       26.45       40.35     51.35 o 
  -5   7   6      342.80      382.86     27.33 o 
  -3   7   6      367.82      400.23     30.30 o 
  -1   7   6      131.11      115.53     21.81 o 
   1   7   6       82.70      146.08     18.93 o 
   3   7   6     4242.51     4016.44     99.77 o 
   5   7   6     1018.81      969.81     50.94 o 
   7   7   6       82.92       37.35     16.71 o 
   9   7   6      496.64      470.23     37.33 o 
  11   7   6     1617.95     1638.49     64.88 o 
  13   7   6      649.07      687.49     46.77 o 
  15   7   6      255.74      219.55     45.86 o 
  17   7   6      108.79      108.32     27.14 o 
  19   7   6      981.34     1044.22     74.53 o 
  21   7   6      386.69      403.49     45.42 o 
  23   7   6      393.39      324.75     42.63 o 
  25   7   6       48.21       68.05     31.39 o 
  27   7   6        1.59      -19.14     25.73 o 
  29   7   6       12.84       24.61     30.98 o 
  31   7   6      258.80      228.78     50.82 o 
  33   7   6      123.70      152.80     54.16 o 
  35   7   6       60.77       56.47     55.08 o 
 -30   8   6       92.41       48.91     72.67 o 
 -28   8   6        1.12       28.33     35.62 o 
 -26   8   6      329.29      194.00     79.08 o 
 -24   8   6      544.66      535.32     61.74 o 
 -22   8   6        2.08        0.56     31.13 o 
 -20   8   6      934.52      998.40     82.57 o 
 -18   8   6      158.02      254.83     76.42 o 
 -16   8   6      321.72      329.71     51.04 o 
 -14   8   6      190.46      174.92     41.16 o 
 -12   8   6      174.23      196.45     51.97 o 
 -10   8   6      224.13      256.93     39.36 o 
  -8   8   6      417.87      333.10     90.31 o 
  -6   8   6     1452.76     1373.81    146.55 o 
  -4   8   6        0.02       54.15     56.24 o 
  -2   8   6     1536.56     1647.99     52.59 o 
   0   8   6      946.32      946.76     48.81 o 
   2   8   6      192.02      153.72     20.88 o 
   4   8   6      136.37      103.93     21.05 o 
   6   8   6     1241.53     1329.74     73.97 o 
   8   8   6      479.17      410.10     40.34 o 
  10   8   6      253.03      340.60     76.99 o 
  12   8   6     2525.50     2746.46    116.19 o 
  14   8   6       33.15      111.07     28.84 o 
  16   8   6      725.88      683.31     64.67 o 
  18   8   6       83.10       72.62     30.38 o 
  20   8   6       77.59      124.08     32.48 o 
  22   8   6      293.75      272.79     42.20 o 
  24   8   6        0.08        2.84     28.54 o 
  26   8   6      203.30      195.30     41.42 o 
  28   8   6      739.23      660.77     84.38 o 
  30   8   6      618.63      995.58     84.89 o 
 -25   9   6       49.94       22.92     39.37 o 
 -23   9   6      622.39      837.23     74.48 o 
 -21   9   6       28.58       76.46     43.38 o 
 -19   9   6      434.37      603.62     62.62 o 
 -17   9   6       24.16       55.33     32.44 o 
 -15   9   6        6.67       34.83     29.76 o 
 -13   9   6     2009.40     2132.85    129.67 o 
 -11   9   6       27.66       41.25     31.12 o 
  -9   9   6      224.69      286.54     43.05 o 
  -7   9   6       38.18       10.63     24.77 o 
  -5   9   6       25.85       26.62     24.99 o 
  -3   9   6      271.03      366.64     98.17 o 
  -1   9   6        5.44       14.28     19.73 o 
   1   9   6     1218.71     1259.20     68.93 o 
   3   9   6        0.49       -2.51     18.64 o 
   5   9   6       56.47       89.65     44.31 o 
   7   9   6      189.58      227.07     49.77 o 
   9   9   6      240.78      301.40     36.18 o 
  11   9   6        7.61       19.48     23.01 o 
  13   9   6        6.35       -7.21     25.15 o 
  15   9   6      831.29      843.28     58.49 o 
  17   9   6       38.23      -17.27     26.43 o 
  19   9   6      187.82      232.07     41.65 o 
  21   9   6      386.84      330.56     69.96 o 
  23   9   6      125.89       88.23     41.13 o 
  25   9   6       25.97       71.77     40.16 o 
 -18  10   6     1166.86     1178.35    103.76 o 
 -16  10   6      358.45      312.25     51.11 o 
 -14  10   6        0.11       13.25     33.48 o 
 -12  10   6      107.65      112.84     35.07 o 
 -10  10   6       18.65       28.29     29.57 o 
  -8  10   6       79.32       58.74     30.04 o 
  -6  10   6        3.14       50.24     26.87 o 
  -4  10   6       89.33       91.25     26.00 o 
   4  10   6      126.27      125.60     34.13 o 
   6  10   6      534.13      633.89     45.49 o 
   8  10   6      135.17      219.67     35.01 o 
  10  10   6      369.46      379.61     44.24 o 
  12  10   6       41.76       80.93     30.64 o 
  14  10   6      217.93      234.37     39.90 o 
  16  10   6       13.00       60.28     32.43 o 
 -45   1   7      230.14      218.48     42.47 o 
 -43   1   7      244.04      266.11     50.48 o 
 -41   1   7     1107.25     1106.06     65.76 o 
 -39   1   7      173.67      154.52     28.93 o 
 -37   1   7     1987.99     2083.75     69.50 o 
 -35   1   7     1020.31     1002.42     39.58 o 
 -33   1   7      966.33     1025.74     39.22 o 
 -31   1   7      123.76      111.81     22.19 o 
 -29   1   7      224.96      173.28     19.12 o 
 -27   1   7      994.46     1059.93     30.89 o 
 -25   1   7      377.67      415.62     19.24 o 
 -23   1   7     4935.48     4947.13     70.34 o 
 -21   1   7    10731.66     9636.00     97.76 o 
 -19   1   7       25.99        1.20      5.53 o 
 -17   1   7      701.39      888.65     20.78 o 
 -15   1   7    13538.18    13813.53    125.64 o 
 -13   1   7     3400.32     3132.38     39.66 o 
 -11   1   7      954.82     1075.28     17.38 o 
  -9   1   7    34164.68    34383.97    271.74 o 
  -7   1   7    11591.82    12515.24    105.57 o 
  -5   1   7     2618.01     2542.92     29.85 o 
  -3   1   7    15195.18    15908.91    132.43 o 
  -1   1   7    18750.21    18696.27    155.08 o 
   1   1   7    18743.95    19055.47    153.74 o 
   3   1   7      411.14      449.49     10.73 o 
   5   1   7     7110.55     6988.78     55.10 o 
   7   1   7        5.74      123.59      5.54 o 
   9   1   7    34003.38    34224.32    250.53 o 
  11   1   7     8134.80     8318.46     61.82 o 
  13   1   7     2090.23     2594.94     32.05 o 
  15   1   7     6469.91     6816.29     55.94 o 
  17   1   7     1376.29     1431.54     21.09 o 
  19   1   7     1859.95     1673.17     25.49 o 
  21   1   7      136.32       99.19      7.87 o 
  23   1   7     2469.13     2359.55     33.03 o 
  25   1   7     4584.30     4422.10     67.82 o 
  27   1   7     1310.99     1285.28     31.35 o 
  29   1   7     3944.83     3883.19     61.32 o 
  31   1   7      502.90      483.87     38.01 o 
  33   1   7     1087.18     1067.24     40.09 o 
  35   1   7      887.83      997.70     53.22 o 
  37   1   7     1341.21     1543.55     53.21 o 
  39   1   7       12.57       81.39     26.18 o 
  41   1   7      815.50      954.28     65.65 o 
  43   1   7       67.19       55.15     65.94 o 
  45   1   7      536.92      541.31     56.69 o 
 -46   2   7      640.92      631.79     90.13 o 
 -44   2   7        4.13      -19.39     42.62 o 
 -42   2   7       15.21       22.18     45.42 o 
 -40   2   7        0.65       42.90     30.58 o 
 -38   2   7      482.07      569.88     54.59 o 
 -36   2   7        6.29       43.67     20.68 o 
 -34   2   7     2694.85     2737.02     75.20 o 
 -32   2   7      117.81       60.79     21.40 o 
 -30   2   7      743.16      773.45     32.97 o 
 -28   2   7       85.75       71.70     20.64 o 
 -26   2   7     2896.28     2705.78     56.51 o 
 -24   2   7      392.35      392.43     22.16 o 
 -22   2   7      564.10      535.40     25.15 o 
 -20   2   7     1198.85     1189.25     26.38 o 
 -18   2   7      135.63      151.69     13.16 o 
 -16   2   7     4342.86     3662.85     51.31 o 
 -14   2   7     2747.24     2669.25     34.63 o 
 -12   2   7     3903.94     3743.31     48.88 o 
 -10   2   7    15501.34    16263.52    183.95 o 
  -8   2   7     1111.15     1608.69     30.01 o 
  -6   2   7      460.61      463.26     14.69 o 
  -4   2   7      133.98      145.96      8.99 o 
  -2   2   7    10025.83    10096.65    100.78 o 
   0   2   7      307.56      245.49     11.04 o 
   2   2   7     3626.09     3713.46     45.66 o 
   4   2   7        4.21       16.04      5.16 o 
   6   2   7     9261.70     9721.60     86.84 o 
   8   2   7      104.76      133.85      7.72 o 
  10   2   7      411.95      402.52     11.52 o 
  12   2   7     4529.16     4353.66     42.73 o 
  14   2   7     1234.27     1610.96     23.91 o 
  16   2   7     6850.84     6513.09     59.71 o 
  18   2   7      540.25      692.64     14.99 o 
  20   2   7     2774.89     2556.10     54.19 o 
  22   2   7      473.84      399.58     18.28 o 
  24   2   7      436.74      456.20     20.88 o 
  26   2   7     3527.49     3423.70     62.12 o 
  28   2   7       55.44       35.57     13.31 o 
  30   2   7      592.92      525.14     31.16 o 
  32   2   7      712.80      658.14     34.82 o 
  34   2   7     1482.36     1519.37     50.98 o 
  36   2   7       53.52       80.20     18.76 o 
  38   2   7      598.73      514.03     40.75 o 
  40   2   7      131.60      165.05     64.19 o 
  42   2   7        0.06       32.38     39.83 o 
  44   2   7       43.90       65.15     55.02 o 
  46   2   7      199.35      191.62     72.66 o 
 -45   3   7       23.98       51.18     55.02 o 
 -43   3   7       60.02      153.01     61.14 o 
 -41   3   7     1524.08     1737.83    131.01 o 
 -39   3   7       19.47       13.62     43.67 o 
 -37   3   7       52.86       27.73     41.26 o 
 -35   3   7        2.76        8.84     24.39 o 
 -33   3   7       18.10       -8.20     17.83 o 
 -31   3   7       32.61       85.55     26.35 o 
 -29   3   7      526.47      529.44     35.52 o 
 -27   3   7     2176.16     2252.56     71.21 o 
 -25   3   7       54.36       91.84     19.05 o 
 -23   3   7     1304.83     1371.15     53.73 o 
 -21   3   7     1330.76     1152.94     46.19 o 
 -19   3   7      584.96      662.31     39.20 o 
 -17   3   7       69.22       35.24     16.49 o 
 -15   3   7      550.85      749.51     17.79 o 
 -13   3   7      388.83      376.45     19.64 o 
 -11   3   7      808.05     1004.90     28.23 o 
  -9   3   7       93.91      248.95     12.09 o 
  -7   3   7     1128.15     1662.03     30.50 o 
  -5   3   7    14352.51    15023.27    154.86 o 
  -3   3   7     1321.28     1209.53     26.65 o 
  -1   3   7     5240.09     5532.26     67.58 o 
   1   3   7     2179.92     2452.12     37.70 o 
   3   3   7     6616.99     7380.73     76.34 o 
   5   3   7       89.42      163.26     10.61 o 
   7   3   7       73.61       66.51      7.99 o 
   9   3   7     7465.41     7595.79    107.18 o 
  11   3   7      710.63      808.00     22.93 o 
  13   3   7       51.37       75.54      7.90 o 
  15   3   7      108.62      155.75      9.87 o 
  17   3   7      507.26      599.00     20.71 o 
  19   3   7      163.86      251.85     17.85 o 
  21   3   7     5781.42     5514.62     81.80 o 
  23   3   7      552.50      437.84     24.36 o 
  25   3   7     1115.53     1063.02     41.88 o 
  27   3   7     2731.48     2796.66     63.92 o 
  29   3   7      829.86      870.82     45.15 o 
  31   3   7       37.05       15.71     17.09 o 
  33   3   7      189.99      181.56     31.08 o 
  35   3   7       30.12       25.51     22.95 o 
  37   3   7       30.16       51.79     27.54 o 
  39   3   7        5.85       11.28     27.85 o 
  41   3   7      444.60      614.54     56.47 o 
  43   3   7       45.64       41.00     38.47 o 
  45   3   7       23.42       36.09     38.77 o 
 -42   4   7      398.78      364.02     82.10 o 
 -40   4   7       63.65       13.62     49.78 o 
 -38   4   7      173.20      192.55     53.17 o 
 -36   4   7        0.06        2.35     23.52 o 
 -34   4   7      913.98     1014.69     45.98 o 
 -32   4   7      506.44      539.53     56.42 o 
 -30   4   7     1144.37     1133.67    109.02 o 
 -28   4   7      966.15      974.75     52.09 o 
 -26   4   7      108.08      125.94     29.12 o 
 -24   4   7       18.69        8.67     15.17 o 
 -22   4   7     1726.72     1443.42     56.26 o 
 -20   4   7     1648.34     1420.67     49.81 o 
 -18   4   7      286.53      311.99     24.14 o 
 -16   4   7     5373.50     4797.72    145.24 o 
 -14   4   7     3092.88     2786.83     82.87 o 
 -12   4   7     3356.32     3546.43     91.24 o 
 -10   4   7      214.93      211.47     14.33 o 
  -8   4   7      293.37      449.94     20.50 o 
  -6   4   7        0.52       25.81      7.93 o 
  -4   4   7      380.04      487.43     21.39 o 
  -2   4   7    22101.32    22411.08    212.49 o 
   0   4   7     7613.40     7449.46     88.11 o 
   2   4   7      589.99      607.27     21.34 o 
   4   4   7     2729.42     2571.41     42.11 o 
   6   4   7      785.16      759.09     21.47 o 
   8   4   7     1191.53     1240.90     26.97 o 
  10   4   7      357.59      378.90     22.08 o 
  12   4   7    12742.61    12097.92    133.81 o 
  14   4   7       25.90       38.57     12.49 o 
  16   4   7    10829.89    10285.30    135.00 o 
  18   4   7     6977.29     6651.50    101.85 o 
  20   4   7      607.85      547.45     32.84 o 
  22   4   7      327.18      289.52     24.54 o 
  24   4   7      372.72      334.00     30.74 o 
  26   4   7       46.04       73.20     18.08 o 
  28   4   7      199.37      183.13     33.25 o 
  30   4   7       62.24       82.97     23.97 o 
  32   4   7     2956.98     2796.23     75.11 o 
  34   4   7        3.71       18.43     20.56 o 
  36   4   7      850.72      956.38     60.63 o 
  38   4   7       10.18       -3.43     37.69 o 
  40   4   7        1.20      -22.65     38.41 o 
  42   4   7      485.63      466.41     69.47 o 
 -41   5   7      583.74      527.60    192.67 o 
 -39   5   7      511.92      514.30     60.73 o 
 -37   5   7     1259.82     1290.43     66.34 o 
 -35   5   7      264.42      256.67     44.92 o 
 -33   5   7     1505.52     1465.65     62.05 o 
 -31   5   7       39.14       47.37     27.37 o 
 -29   5   7       76.06       73.43     24.71 o 
 -27   5   7     1118.99     1055.70    105.16 o 
 -25   5   7     1475.17     1478.07     59.74 o 
 -23   5   7     1314.76     1287.04     53.24 o 
 -21   5   7       30.52       52.33     17.13 o 
 -19   5   7       18.58        9.70     24.53 o 
 -17   5   7     1292.22     1196.73    144.98 o 
 -15   5   7     1196.36      938.87    109.17 o 
 -13   5   7      869.61      923.67    105.15 o 
 -11   5   7       28.36       19.94     21.36 o 
  -9   5   7      801.38      842.94     70.90 o 
  -7   5   7     2860.90     3218.17     70.73 o 
  -5   5   7     1480.45     1476.33     39.16 o 
  -3   5   7     2662.45     2807.84     54.84 o 
  -1   5   7     3098.50     3216.51     55.16 o 
   1   5   7        1.03       17.08      7.72 o 
   3   5   7     1050.83     1067.79     26.72 o 
   5   5   7     5089.88     4968.99     67.25 o 
   7   5   7     1202.66     1263.80     32.59 o 
   9   5   7     1545.44     1438.01     34.79 o 
  11   5   7     2858.61     2826.96     55.37 o 
  13   5   7    16537.34    16588.60    231.81 o 
  15   5   7      102.20      121.27     22.71 o 
  17   5   7      796.46      860.09     49.03 o 
  19   5   7     1390.95     1409.88     68.90 o 
  21   5   7      840.14      861.07     38.29 o 
  23   5   7      384.54      427.07     31.39 o 
  25   5   7      337.47      357.96     40.04 o 
  27   5   7      102.84       85.74     22.36 o 
  29   5   7      102.71      115.49     24.45 o 
  31   5   7       82.46       58.68     22.39 o 
  33   5   7       26.89       17.33     25.83 o 
  35   5   7        4.84        4.09     34.31 o 
  37   5   7      184.95      253.48     42.40 o 
  39   5   7       14.10       30.68     32.76 o 
  41   5   7      260.17      295.37     75.98 o 
 -38   6   7      128.45       92.72     46.78 o 
 -36   6   7      139.16      119.70     41.09 o 
 -34   6   7     1511.11     1486.48     85.49 o 
 -32   6   7        1.09       24.72     23.31 o 
 -30   6   7      406.19      342.18     51.92 o 
 -28   6   7       93.53       85.10     27.05 o 
 -26   6   7      299.49      342.00     57.94 o 
 -24   6   7      127.10       50.11     39.39 o 
 -22   6   7      400.10      421.93     57.29 o 
 -20   6   7     1668.21     1745.24     92.99 o 
 -18   6   7        3.76       26.44     27.08 o 
 -16   6   7       26.98      100.06     31.97 o 
 -14   6   7     1793.96     1806.47    148.47 o 
 -12   6   7      370.73      449.09     86.99 o 
 -10   6   7      115.73       27.60     43.84 o 
  -8   6   7     2306.79     2217.79    159.56 o 
  -6   6   7      628.04      633.13     59.12 o 
  -4   6   7     2384.49     2351.45     58.67 o 
  -2   6   7     5695.15     5551.04     84.12 o 
   0   6   7     1241.36     1213.87     35.19 o 
   2   6   7     2301.65     2278.45     63.55 o 
   4   6   7       58.41       88.90     13.89 o 
   6   6   7     2768.52     2677.17     55.70 o 
   8   6   7      253.39      263.75     21.17 o 
  10   6   7       21.28       11.61     13.74 o 
  12   6   7      766.29      784.24     45.38 o 
  14   6   7        5.22        9.55     17.10 o 
  16   6   7     1305.02     1292.70     62.00 o 
  18   6   7        5.49       83.95     25.57 o 
  20   6   7      201.44      149.77     30.38 o 
  22   6   7     1099.81     1042.39     61.41 o 
  24   6   7      425.48      417.12     45.28 o 
  26   6   7       30.19       -1.24     28.31 o 
  28   6   7     1127.50     1065.36     51.80 o 
  30   6   7     1184.54      988.98     56.26 o 
  32   6   7       38.80       40.39     25.29 o 
  34   6   7        2.75       -5.24     36.52 o 
  36   6   7      293.32      387.61     64.45 o 
  38   6   7       85.71      103.37     56.73 o 
 -35   7   7       89.92       70.13     46.66 o 
 -33   7   7      152.98       80.18     46.74 o 
 -31   7   7        2.46        3.02     32.39 o 
 -29   7   7       45.75       55.41     37.87 o 
 -27   7   7      146.68      157.68     50.56 o 
 -25   7   7      194.42      177.29     71.18 o 
 -23   7   7      316.97      202.27     50.10 o 
 -21   7   7     1652.09     1620.31     95.81 o 
 -19   7   7      152.50      132.13     40.26 o 
 -17   7   7       96.21       55.80     32.79 o 
 -15   7   7        5.19       50.45     30.52 o 
 -13   7   7        5.61       69.35     60.96 o 
 -11   7   7      311.38      245.94     78.25 o 
  -9   7   7      422.02      549.70    100.26 o 
  -7   7   7      121.06      142.36     66.90 o 
  -5   7   7      353.92      388.22     29.30 o 
  -3   7   7     1694.84     1643.85     52.49 o 
  -1   7   7      602.54      619.13     29.77 o 
   1   7   7      335.36      315.45     35.23 o 
   3   7   7       12.18       41.79     16.21 o 
   5   7   7     1534.07     1562.82     55.06 o 
   7   7   7      349.86      383.15     30.14 o 
   9   7   7      886.78      811.31     45.35 o 
  11   7   7     1181.87     1205.87     61.60 o 
  13   7   7      900.71      925.47     52.93 o 
  15   7   7      426.09      440.91     52.64 o 
  17   7   7        3.74      -20.03     20.03 o 
  19   7   7     1031.21     1166.00     63.52 o 
  21   7   7       92.68       74.95     49.29 o 
  23   7   7     1156.82     1232.94     70.88 o 
  25   7   7      386.20      356.84     45.74 o 
  27   7   7     1200.84     1075.91     70.92 o 
  29   7   7      186.31      196.27     41.83 o 
  31   7   7       13.40       46.19     35.17 o 
  33   7   7       47.78       39.49     49.93 o 
  35   7   7       10.53       11.87     50.20 o 
 -30   8   7      219.25      217.98     52.42 o 
 -28   8   7       67.96       78.86     39.93 o 
 -26   8   7      176.88      125.94     42.26 o 
 -24   8   7        7.68       34.42     32.98 o 
 -22   8   7      359.35      413.96     66.03 o 
 -20   8   7       37.26       61.96     37.62 o 
 -18   8   7      981.55      964.22     78.69 o 
 -16   8   7      913.68     1055.72     78.17 o 
 -14   8   7        0.04       12.47     29.56 o 
 -12   8   7        3.12       20.86     45.15 o 
 -10   8   7        0.10       43.32     56.24 o 
  -8   8   7       41.61      139.04     69.00 o 
  -6   8   7       41.57      102.18     59.21 o 
  -4   8   7      541.35      526.64    104.63 o 
  -2   8   7      715.45      654.88     36.45 o 
   0   8   7        0.88        1.29     16.37 o 
   2   8   7      557.15      595.67     34.46 o 
   4   8   7      226.43      172.08     41.20 o 
   6   8   7      409.32      409.27     74.55 o 
   8   8   7       34.99       10.87     22.16 o 
  10   8   7     1293.71     1358.42     91.36 o 
  12   8   7        0.03        9.20     22.49 o 
  14   8   7      241.28      185.74     35.20 o 
  16   8   7       41.82       70.71     28.73 o 
  18   8   7      211.90      155.60     34.54 o 
  20   8   7      147.42      177.14     36.26 o 
  22   8   7       57.05       57.90     36.41 o 
  24   8   7      174.55      149.44     45.53 o 
  26   8   7       70.42       34.84     34.19 o 
  28   8   7        0.51       44.25     35.35 o 
  30   8   7      826.33      754.06     78.01 o 
 -25   9   7       39.40       78.08     57.64 o 
 -23   9   7      260.69      301.78     53.00 o 
 -21   9   7      125.10      199.28     46.54 o 
 -19   9   7        6.16       13.83     54.79 o 
 -17   9   7        5.17       12.44     31.18 o 
 -15   9   7       23.81       32.92     33.38 o 
 -13   9   7      313.01      321.25     50.15 o 
 -11   9   7       68.87       56.61     31.48 o 
  -9   9   7      636.36      842.76     62.32 o 
  -7   9   7      164.47      192.27     40.70 o 
  -5   9   7      121.93      216.25     88.56 o 
  -3   9   7      227.21      329.78     96.42 o 
  -1   9   7      294.85      388.44     36.33 o 
   1   9   7        6.77       21.52     19.69 o 
   3   9   7      407.41      468.60     40.79 o 
   5   9   7     1355.88     1569.11     65.59 o 
   7   9   7      400.18      381.58     37.49 o 
   9   9   7      813.71      928.82     53.64 o 
  11   9   7      938.18      888.70     55.72 o 
  13   9   7      124.77      112.02     30.79 o 
  15   9   7       16.28       64.89     35.98 o 
  17   9   7      130.55      148.76     37.34 o 
  19   9   7      362.49      393.73     48.91 o 
  21   9   7      194.31      172.33     42.36 o 
  23   9   7      247.10      276.15     53.69 o 
  25   9   7      480.41      405.07     81.40 o 
 -16  10   7      457.63      545.99     60.69 o 
 -14  10   7      115.72       44.63     32.88 o 
 -12  10   7      319.87      381.51     52.57 o 
 -10  10   7       72.82      108.17     35.62 o 
  -8  10   7      340.39      304.30     40.60 o 
  -6  10   7       29.84       29.62     26.81 o 
  -4  10   7      121.80      109.55     29.54 o 
  -2  10   7       28.27      104.28     81.05 o 
   2  10   7      158.26      162.45     30.04 o 
   4  10   7      685.31      680.36     48.78 o 
   6  10   7       69.90       81.19     30.17 o 
   8  10   7        0.04       35.25     28.17 o 
  10  10   7       23.21       31.32     29.20 o 
  12  10   7      426.21      460.06     49.49 o 
  14  10   7      302.25      269.19     41.45 o 
  16  10   7      330.06      376.29     55.57 o 
 -46   0   8        1.06      -11.18     47.16 o 
 -44   0   8      483.84      591.16     53.23 o 
 -42   0   8     3725.64     4074.77    126.53 o 
 -40   0   8        7.13      -16.77     33.54 o 
 -38   0   8        0.17        8.91     35.81 o 
 -36   0   8      883.60      712.49     71.62 o 
 -34   0   8      533.80      576.97     44.84 o 
 -32   0   8     2171.75     2294.25    144.80 o 
 -30   0   8      181.47      226.89     31.83 o 
 -28   0   8      222.33      238.33     30.21 o 
 -26   0   8     4648.32     4556.07    116.45 o 
 -24   0   8    13134.83    12796.54    179.77 o 
 -22   0   8      635.87     1037.00     31.83 o 
 -20   0   8      426.30      397.66     25.95 o 
 -18   0   8     1070.63      812.29     27.86 o 
 -16   0   8       12.56       40.52      9.57 o 
 -14   0   8     9870.70     9937.52    136.41 o 
 -12   0   8     7771.35     7523.62    106.48 o 
 -10   0   8     8071.70     7617.13    105.61 o 
  -8   0   8     8499.97     8701.52    105.68 o 
  -6   0   8    33923.21    33075.81    353.54 o 
  -4   0   8      500.08      593.29     15.29 o 
  -2   0   8    50827.71    50778.05    539.29 o 
   0   0   8     1343.41     1256.36     25.15 o 
   2   0   8    21996.79    19990.40    222.46 o 
   4   0   8    56489.75    55030.49    496.39 o 
   6   0   8     8730.25     8750.13     91.37 o 
   8   0   8    22699.96    22147.41    199.13 o 
  10   0   8     1156.56      936.58     20.44 o 
  12   0   8     5233.41     5489.64     78.38 o 
  14   0   8      918.17     1306.38     31.66 o 
  16   0   8       67.83      264.54     13.94 o 
  18   0   8      104.35      506.97     21.66 o 
  20   0   8     1175.50     1025.88     25.63 o 
  22   0   8     3636.43     3430.82     54.59 o 
  24   0   8      303.55      215.60     17.03 o 
  26   0   8      809.55      806.26     35.03 o 
  28   0   8      968.61      962.45    118.74 o 
  30   0   8      117.56      155.10     26.66 o 
  32   0   8     2654.58     2635.03     78.73 o 
  34   0   8      941.94      962.16     57.22 o 
  36   0   8     7686.26     7294.72    259.74 o 
  38   0   8     3138.49     3114.43    156.51 o 
  40   0   8        4.61       26.55     44.02 o 
  42   0   8       60.95       40.17     48.56 o 
  44   0   8       48.08       42.80     52.05 o 
  46   0   8      102.93      256.07     68.65 o 
 -45   1   8       93.63       89.61     36.86 o 
 -43   1   8      360.44      264.58     43.04 o 
 -41   1   8      399.54      326.31     44.40 o 
 -39   1   8      253.30      214.22     33.90 o 
 -37   1   8       25.67       17.37     16.86 o 
 -35   1   8      157.06      208.46     22.98 o 
 -33   1   8     1276.09     1265.15     56.16 o 
 -31   1   8       98.66       52.69     19.67 o 
 -29   1   8      232.76      188.89     23.93 o 
 -27   1   8     1898.82     1785.51     42.55 o 
 -25   1   8       86.51       95.37     12.48 o 
 -23   1   8      522.80      522.96     20.20 o 
 -21   1   8      662.44      763.49     19.03 o 
 -19   1   8       80.95      165.00     12.24 o 
 -17   1   8      197.95      204.28     10.16 o 
 -15   1   8      217.72      278.60     11.16 o 
 -13   1   8     1159.21     1465.46     23.64 o 
 -11   1   8     4644.43     5148.11     51.56 o 
  -9   1   8     3197.01     3275.40     35.66 o 
  -7   1   8       83.49      208.80     12.72 o 
  -5   1   8    14341.31    14262.34    119.52 o 
  -3   1   8      943.60      935.05     16.97 o 
  -1   1   8     4720.05     4585.82     44.16 o 
   1   1   8    55543.18    54028.62    372.20 o 
   3   1   8     1466.61     1273.95     16.39 o 
   5   1   8      584.57      600.65     10.79 o 
   7   1   8     6617.33     6983.69     59.30 o 
   9   1   8      666.35      656.48     13.23 o 
  11   1   8      638.65      798.11     13.60 o 
  13   1   8     1821.27     1662.70     20.05 o 
  15   1   8     5760.83     5741.23     68.96 o 
  17   1   8     5337.02     5752.49     49.53 o 
  19   1   8     4075.18     3978.12     54.56 o 
  21   1   8      381.99      397.06     15.28 o 
  23   1   8     2038.59     2058.51     29.60 o 
  25   1   8      211.99      192.24     13.02 o 
  27   1   8     5096.71     5016.25     66.99 o 
  29   1   8     2440.17     2458.76     84.40 o 
  31   1   8     3737.28     3765.41     85.78 o 
  33   1   8     1985.84     1937.02     52.98 o 
  35   1   8      232.80      202.72     31.36 o 
  37   1   8      100.55      124.05     26.90 o 
  39   1   8      903.35      859.21     50.35 o 
  41   1   8       18.34       -9.09     73.71 o 
  43   1   8      291.15      238.25     44.11 o 
  45   1   8      159.67      155.53     41.31 o 
 -46   2   8      114.35      122.97     60.09 o 
 -44   2   8      897.83     1038.96    105.33 o 
 -42   2   8        6.16       -8.03     40.52 o 
 -40   2   8      218.31      234.59     63.23 o 
 -38   2   8      137.33       91.94     48.38 o 
 -36   2   8      232.58      209.90     29.05 o 
 -34   2   8       11.94       21.48     20.55 o 
 -32   2   8       27.48       46.03     19.27 o 
 -30   2   8     1509.98     1450.34     43.50 o 
 -28   2   8     4068.22     3923.73     73.08 o 
 -26   2   8      945.00     1062.77     34.88 o 
 -24   2   8      242.55      254.43     19.24 o 
 -22   2   8        0.09       40.10     14.37 o 
 -20   2   8      573.56      682.76     20.69 o 
 -18   2   8     5229.31     4874.80     60.50 o 
 -16   2   8      261.81      344.89     15.23 o 
 -14   2   8     7108.41     7119.83    103.25 o 
 -12   2   8        4.28       16.51      5.62 o 
 -10   2   8     8274.66     8223.20     92.43 o 
  -8   2   8    12016.42    13611.20    161.40 o 
  -6   2   8        3.09       26.26      5.66 o 
  -4   2   8     1427.10     1376.65     19.02 o 
  -2   2   8     6766.37     6806.78     74.21 o 
   0   2   8     4158.70     4151.13     62.28 o 
   2   2   8    53659.70    53256.16    435.77 o 
   4   2   8    19969.76    20691.75    162.53 o 
   6   2   8     1336.35     1155.88     32.20 o 
   8   2   8    22212.88    24195.21    196.43 o 
  10   2   8     1556.11     2210.46     31.17 o 
  12   2   8     1796.07     2162.63     25.48 o 
  14   2   8        1.15       76.64      6.29 o 
  16   2   8       18.46       39.17      5.87 o 
  18   2   8     1805.29     1611.18     24.02 o 
  20   2   8      912.40      873.51     26.86 o 
  22   2   8     8126.25     7706.45     87.32 o 
  24   2   8        3.82       -1.65     10.16 o 
  26   2   8      586.19      565.75     32.90 o 
  28   2   8      956.85      993.60     43.10 o 
  30   2   8       49.25       43.56     13.50 o 
  32   2   8      606.13      542.51     55.64 o 
  34   2   8      205.50      190.67     21.98 o 
  36   2   8     2924.45     3331.71     76.45 o 
  38   2   8     1628.57     1528.89     80.65 o 
  40   2   8      858.11      949.01    103.58 o 
  42   2   8     1131.24     1521.96     87.21 o 
  44   2   8      696.44      566.99     93.63 o 
 -45   3   8      422.42      454.15     85.59 o 
 -43   3   8      138.87      182.18     65.50 o 
 -41   3   8      141.65      135.55     62.01 o 
 -39   3   8       19.48       -5.07     46.46 o 
 -37   3   8      471.50      481.60     52.26 o 
 -35   3   8     2090.94     2176.97     82.18 o 
 -33   3   8      597.16      466.57     37.39 o 
 -31   3   8     3191.07     3285.04     83.38 o 
 -29   3   8      887.11      898.59     43.66 o 
 -27   3   8      205.08      160.69     23.05 o 
 -25   3   8     1570.64     1500.74     49.47 o 
 -23   3   8     2224.89     2159.24     57.46 o 
 -21   3   8      450.75      456.91     27.12 o 
 -19   3   8     7654.32     7476.42    119.06 o 
 -17   3   8     4433.76     4156.65     61.88 o 
 -15   3   8      176.29      287.95     16.17 o 
 -13   3   8      136.82      241.06     12.53 o 
 -11   3   8     1965.94     2085.06     45.22 o 
  -9   3   8     1807.85     2022.15     45.87 o 
  -7   3   8     3288.50     3431.93     49.37 o 
  -5   3   8    16183.27    16522.69    169.35 o 
  -3   3   8    18903.28    19729.53    198.67 o 
  -1   3   8    10941.24    11472.92    118.76 o 
   1   3   8    11008.08    10524.17    106.47 o 
   3   3   8      527.35      703.83     22.57 o 
   5   3   8      431.69      445.77     23.95 o 
   7   3   8      248.87      249.57     12.15 o 
   9   3   8     8742.12     8255.58     90.39 o 
  11   3   8     2408.25     2263.84     33.30 o 
  13   3   8       87.55      140.35      9.83 o 
  15   3   8     6841.48     6474.01     66.20 o 
  17   3   8      291.41      301.27     13.34 o 
  19   3   8     2344.09     2266.88     41.33 o 
  21   3   8     3187.21     3296.15     53.09 o 
  23   3   8     3737.49     3560.35     78.72 o 
  25   3   8      107.19       99.36     17.66 o 
  27   3   8        0.85       95.68     19.87 o 
  29   3   8      135.63      116.90     21.15 o 
  31   3   8       91.57       96.15     22.47 o 
  33   3   8      519.76      607.87     38.68 o 
  35   3   8      289.06      191.21     33.44 o 
  37   3   8      124.11       90.88     29.48 o 
  39   3   8        4.86       13.97     28.33 o 
  41   3   8     1089.70     1138.30    100.98 o 
  43   3   8      364.48      367.44     55.65 o 
 -42   4   8      158.88        1.22     52.75 o 
 -40   4   8       22.05      -45.76     45.76 o 
 -38   4   8      843.34      952.03     87.87 o 
 -36   4   8       27.60       85.79     28.03 o 
 -34   4   8      253.08      218.01     30.02 o 
 -32   4   8      361.65      423.48     60.56 o 
 -30   4   8      719.28      588.51     39.06 o 
 -28   4   8      575.24      568.92     36.61 o 
 -26   4   8     2145.52     2065.62     73.94 o 
 -24   4   8        1.18       -3.12     14.64 o 
 -22   4   8        5.42       25.31     15.21 o 
 -20   4   8     1176.11     1149.72     45.71 o 
 -18   4   8     1631.59     1290.53     45.42 o 
 -16   4   8        3.73       18.75     11.80 o 
 -14   4   8       73.23       54.48     15.90 o 
 -12   4   8      197.91      216.79     25.34 o 
 -10   4   8      582.39      700.62     23.87 o 
  -8   4   8      236.88      326.78     20.46 o 
  -6   4   8      401.26      389.28     18.63 o 
  -4   4   8        6.40      119.16     12.35 o 
  -2   4   8      448.78      662.25     24.43 o 
   0   4   8     1636.46     1569.57     33.16 o 
   2   4   8      260.63      325.12     16.20 o 
   4   4   8       44.87       92.69      9.99 o 
   6   4   8      780.16      938.13     24.49 o 
   8   4   8       22.78       27.99      7.90 o 
  10   4   8       10.79       39.96     10.03 o 
  12   4   8       91.02       89.66     12.55 o 
  14   4   8      930.77      945.05     45.03 o 
  16   4   8       19.85       95.64     14.85 o 
  18   4   8     3086.72     3148.52     63.69 o 
  20   4   8      142.59      190.32     19.93 o 
  22   4   8      137.56       78.79     17.25 o 
  24   4   8      975.64      983.33     43.14 o 
  26   4   8       58.47       57.95     17.47 o 
  28   4   8     1005.12      903.81     42.17 o 
  30   4   8       30.89       12.28     18.61 o 
  32   4   8       66.28       71.37     22.49 o 
  34   4   8       29.61       45.68     22.48 o 
  36   4   8      640.57      833.15     58.81 o 
  38   4   8      184.24       96.55     42.77 o 
  40   4   8       24.20       32.46     52.66 o 
  42   4   8       76.64       51.53     35.07 o 
 -41   5   8      439.96      431.35     75.59 o 
 -39   5   8        0.20      -13.76     33.52 o 
 -37   5   8      341.06      341.19     61.79 o 
 -35   5   8      227.68      156.53     39.23 o 
 -33   5   8      316.41      376.10     70.64 o 
 -31   5   8      583.22      694.53     92.75 o 
 -29   5   8      222.23      143.64     40.79 o 
 -27   5   8      173.28      134.12     27.51 o 
 -25   5   8        5.98       25.42     19.35 o 
 -23   5   8      379.04      491.78     49.05 o 
 -21   5   8      189.71      300.27     27.50 o 
 -19   5   8     1003.85     1139.92     72.12 o 
 -17   5   8     3074.91     2717.57    174.85 o 
 -15   5   8       41.00       74.24     51.00 o 
 -13   5   8     1999.29     1777.13    135.20 o 
 -11   5   8      613.70      544.95    105.94 o 
  -9   5   8     1841.41     1821.21     63.42 o 
  -7   5   8     2675.73     2865.36     58.07 o 
  -5   5   8     1493.11     1372.35     38.38 o 
  -3   5   8     1337.18     1275.28     40.36 o 
  -1   5   8      164.76      185.78     16.34 o 
   1   5   8     4047.86     3692.02     55.72 o 
   3   5   8     4012.39     4008.78     59.24 o 
   5   5   8     3570.06     3561.45     66.59 o 
   7   5   8     1887.22     1677.04     37.75 o 
   9   5   8      479.47      476.22     33.05 o 
  11   5   8     2935.05     2817.23     55.73 o 
  13   5   8     1634.94     1900.10     59.19 o 
  15   5   8     3308.79     3404.64     82.48 o 
  17   5   8      458.54      468.24     46.26 o 
  19   5   8     5302.91     5128.44    119.59 o 
  21   5   8     2410.67     2202.01     61.42 o 
  23   5   8     2386.01     2284.18     76.02 o 
  25   5   8      192.14      216.52     26.96 o 
  27   5   8      744.50      769.99     43.95 o 
  29   5   8      484.94      494.99     39.05 o 
  31   5   8      751.20      749.51     50.82 o 
  33   5   8      227.49      238.01     37.11 o 
  35   5   8       51.65        6.42     27.85 o 
  37   5   8        0.16       17.65     30.15 o 
  39   5   8      136.20       82.28     34.95 o 
  41   5   8      275.45      274.94     78.25 o 
 -38   6   8      326.12      292.43     59.37 o 
 -36   6   8      228.18      222.71     46.54 o 
 -34   6   8      418.94      327.21     51.72 o 
 -32   6   8       66.27       74.79     29.69 o 
 -30   6   8       34.40       49.73     31.01 o 
 -28   6   8      522.50      551.93     44.77 o 
 -26   6   8      444.97      501.39    120.70 o 
 -24   6   8     1723.84     1787.29    102.54 o 
 -22   6   8     1871.60     1704.13     94.63 o 
 -20   6   8     1247.44      940.75    114.15 o 
 -18   6   8     2264.26     2283.87    104.05 o 
 -16   6   8     3380.71     3355.13    207.69 o 
 -14   6   8      551.14      180.44     63.06 o 
 -12   6   8     7684.46     7054.20    307.95 o 
 -10   6   8        8.19       65.68     44.54 o 
  -8   6   8        7.67       15.44     25.19 o 
  -6   6   8     2175.90     2174.68     65.48 o 
  -4   6   8      302.95      442.02     28.24 o 
  -2   6   8        0.24       45.88     13.49 o 
   0   6   8     1192.80     1137.42     43.96 o 
   2   6   8     5659.53     5605.40     81.45 o 
   4   6   8      248.26      268.27     22.01 o 
   6   6   8     4988.93     4770.79     89.27 o 
   8   6   8      589.46      570.26     29.52 o 
  10   6   8        8.65       65.05     19.80 o 
  12   6   8      361.72      382.40     34.68 o 
  14   6   8      494.16      465.62     47.15 o 
  16   6   8     1968.62     1991.82     71.91 o 
  18   6   8      751.94      847.95     53.39 o 
  20   6   8     3657.42     3579.03    103.08 o 
  22   6   8     3156.81     3162.25     99.16 o 
  24   6   8      910.74      962.23    112.58 o 
  26   6   8      102.18      161.45     36.54 o 
  28   6   8       51.40       63.00     23.00 o 
  30   6   8      966.98      878.29     51.19 o 
  32   6   8      504.99      514.89     65.00 o 
  34   6   8      151.36      134.75     46.44 o 
  36   6   8      217.87      164.32     50.44 o 
  38   6   8      362.84      355.43     74.28 o 
 -35   7   8      270.71      210.14     56.14 o 
 -33   7   8      138.44       97.44     44.10 o 
 -31   7   8      650.18      592.68     68.30 o 
 -29   7   8       95.02       96.98     97.90 o 
 -27   7   8       55.05       55.81     44.91 o 
 -25   7   8       24.72       24.58     38.25 o 
 -23   7   8      566.91      364.36     59.24 o 
 -21   7   8       32.31       17.67     29.92 o 
 -19   7   8       16.95      101.96     37.16 o 
 -17   7   8      114.03      152.94     41.28 o 
 -15   7   8     1485.81     1302.20    131.01 o 
 -13   7   8      127.12       84.89     63.93 o 
 -11   7   8     1276.71     1329.62    142.18 o 
  -9   7   8       49.88       70.92     56.94 o 
  -7   7   8      353.96      221.14     71.79 o 
  -5   7   8      323.09      389.86     35.73 o 
  -3   7   8       26.61       51.45     17.59 o 
  -1   7   8      274.74      281.19     24.10 o 
   1   7   8      473.14      463.26     29.26 o 
   3   7   8      782.54      870.80     38.28 o 
   5   7   8      213.14      195.54     50.72 o 
   7   7   8     1099.25     1050.31     95.46 o 
   9   7   8       40.66       11.94     22.96 o 
  11   7   8       93.01       92.66     24.85 o 
  13   7   8      108.54       83.69     27.58 o 
  15   7   8      629.91      766.58     50.96 o 
  17   7   8       23.73       20.93     23.79 o 
  19   7   8       18.75       34.22     26.72 o 
  21   7   8        8.68      -17.88     24.29 o 
  23   7   8      384.59      368.66     45.10 o 
  25   7   8       21.24       67.77     32.17 o 
  27   7   8      999.24      964.89     69.82 o 
  29   7   8      125.28      187.91     42.79 o 
  31   7   8      263.72      161.50     65.52 o 
  33   7   8      301.51      480.92     78.63 o 
  35   7   8      422.46      596.66     89.98 o 
 -30   8   8      119.39       97.72     46.88 o 
 -28   8   8       90.33      134.33     46.52 o 
 -26   8   8      147.13      124.74     47.60 o 
 -24   8   8      616.63      636.95     76.22 o 
 -22   8   8       23.69        9.40     37.05 o 
 -20   8   8       75.42      101.46     40.16 o 
 -18   8   8      605.61      612.21     67.74 o 
 -16   8   8      302.32      335.79     53.96 o 
 -14   8   8       14.91       19.90     29.69 o 
 -12   8   8     1313.62     1254.84     78.54 o 
 -10   8   8     1176.01     1179.05    147.08 o 
  -8   8   8      115.98      124.72     66.03 o 
  -6   8   8      410.67      463.93    102.01 o 
  -4   8   8        0.01       36.08     22.32 o 
  -2   8   8      457.34      401.70     33.83 o 
   0   8   8       51.32       20.07     39.61 o 
   2   8   8      827.34      833.46     42.50 o 
   4   8   8     1042.30      908.20     91.87 o 
   6   8   8        4.00      -12.52     17.71 o 
   8   8   8     1131.03     1120.48     66.81 o 
  10   8   8      317.82      349.96     40.21 o 
  12   8   8      759.75      890.78     54.15 o 
  14   8   8       49.54       67.49     32.09 o 
  16   8   8      577.09      547.11     49.57 o 
  18   8   8      364.63      335.95     44.27 o 
  20   8   8      223.82      137.86     58.64 o 
  22   8   8      377.17      283.07     44.80 o 
  24   8   8        0.27       11.56     28.77 o 
  26   8   8       57.94       83.92     36.57 o 
  28   8   8       13.95       14.94     38.62 o 
  30   8   8        9.66       84.29     53.06 o 
 -25   9   8        0.07       89.08     55.72 o 
 -23   9   8       65.82      110.51     41.74 o 
 -21   9   8      718.04      625.10     80.06 o 
 -19   9   8      558.39      558.52    109.61 o 
 -17   9   8       32.56       62.04     37.57 o 
 -15   9   8      187.51      204.89     62.01 o 
 -13   9   8       40.87       69.96     37.37 o 
 -11   9   8      115.90       77.70     36.18 o 
  -9   9   8      401.47      465.44    104.98 o 
  -7   9   8      976.54     1189.53    153.36 o 
  -5   9   8      174.37      154.06     82.27 o 
  -3   9   8      596.16      587.95    116.86 o 
  -1   9   8     1067.67     1227.58     60.35 o 
   1   9   8        0.54       34.82     20.99 o 
   3   9   8      415.99      418.90     41.18 o 
   5   9   8      137.17      206.13     32.12 o 
   7   9   8        2.39       15.85     22.99 o 
   9   9   8       17.45       39.44     25.03 o 
  11   9   8       14.96       38.52     26.15 o 
  13   9   8       18.09       10.03     25.76 o 
  15   9   8       85.03      152.35     36.22 o 
  17   9   8      121.89       84.54     33.01 o 
  19   9   8        0.94       41.32     30.43 o 
  21   9   8      293.73      262.34     46.97 o 
  23   9   8       61.92      106.59     44.78 o 
  25   9   8       18.94       23.23     49.78 o 
 -16  10   8     1099.98     1303.78     82.58 o 
 -14  10   8       13.22       56.71     33.83 o 
 -12  10   8      722.21      825.58     64.33 o 
 -10  10   8      144.55      101.48     51.22 o 
  -8  10   8      288.77      289.28     41.98 o 
  -6  10   8        0.19       19.92     27.42 o 
  -4  10   8        0.04        6.69     25.94 o 
  -2  10   8      539.66      449.71    101.22 o 
   2  10   8      361.03      360.53     42.27 o 
   4  10   8        3.18       69.97     27.92 o 
   6  10   8        0.54        5.25     27.48 o 
   8  10   8      450.05      554.18     53.52 o 
  10  10   8        0.97       26.56     35.55 o 
  12  10   8      388.60      409.77     89.14 o 
  14  10   8        4.35       45.81     32.92 o 
  16  10   8       58.06       40.20     39.78 o 
 -45   1   9      848.41      969.97     64.73 o 
 -43   1   9      213.89      219.95     86.81 o 
 -41   1   9      216.58      297.17     66.03 o 
 -39   1   9      297.20      283.35     34.05 o 
 -37   1   9       81.13      177.27     22.93 o 
 -35   1   9        5.37       21.96     16.27 o 
 -33   1   9       13.16       12.81     17.18 o 
 -31   1   9     4174.77     4271.15     95.13 o 
 -29   1   9     2665.56     2656.12     70.22 o 
 -27   1   9     2399.04     2466.63     51.19 o 
 -25   1   9     1274.94     1153.25     37.24 o 
 -23   1   9     1259.93     1346.36     55.73 o 
 -21   1   9      242.83      383.69     14.69 o 
 -19   1   9     6712.04     6739.15     69.75 o 
 -17   1   9    12477.69    12410.88    112.03 o 
 -15   1   9    11788.50    11594.84    110.40 o 
 -13   1   9    31255.73    31077.07    251.56 o 
 -11   1   9     2654.30     2817.42     33.73 o 
  -9   1   9     2830.59     2760.22     32.18 o 
  -7   1   9     7154.53     7940.62     68.69 o 
  -5   1   9      749.37      712.47     12.95 o 
  -3   1   9      924.99     1052.52     20.37 o 
  -1   1   9      291.83      375.94     12.49 o 
   1   1   9     2906.39     2869.08     29.08 o 
   3   1   9    27738.50    29446.03    209.23 o 
   5   1   9    71820.88    70499.38    467.94 o 
   7   1   9      293.98      380.61     12.50 o 
   9   1   9     4272.67     4779.11     42.62 o 
  11   1   9     3432.83     4191.19     37.64 o 
  13   1   9     2062.00     1938.72     21.61 o 
  15   1   9     2030.37     1905.84     22.72 o 
  17   1   9     3112.13     3090.31     32.36 o 
  19   1   9     7780.04     6901.70     58.13 o 
  21   1   9      364.39      427.25     12.99 o 
  23   1   9     2997.89     2987.56     36.86 o 
  25   1   9      351.96      405.99     18.41 o 
  27   1   9     5113.82     5076.35     63.14 o 
  29   1   9     5221.61     5211.10     82.22 o 
  31   1   9     1175.16     1029.50     38.42 o 
  33   1   9     1181.18     1017.25     40.10 o 
  35   1   9     4416.69     4494.76    161.63 o 
  37   1   9      946.06     1129.23     54.46 o 
  39   1   9      211.58      212.08     32.94 o 
  41   1   9       10.81        2.70     29.17 o 
  43   1   9      146.68      146.79     38.46 o 
  45   1   9      119.27       98.01     38.08 o 
 -44   2   9      523.03      465.51     81.57 o 
 -42   2   9        3.82      -27.60     41.92 o 
 -40   2   9      140.27      106.20     52.40 o 
 -38   2   9     1015.70     1006.15     91.27 o 
 -36   2   9      398.12      456.27     45.13 o 
 -34   2   9     3360.19     3650.00    167.27 o 
 -32   2   9        0.19      -19.50     19.50 o 
 -30   2   9        6.51      -12.20     12.60 o 
 -28   2   9       28.22       41.30     14.72 o 
 -26   2   9      489.84      512.16     26.18 o 
 -24   2   9      271.81      275.51     19.63 o 
 -22   2   9      427.72      373.79     20.93 o 
 -20   2   9     8961.92     8738.11    116.65 o 
 -18   2   9      892.97     1008.48     22.66 o 
 -16   2   9     1307.56     1178.18     22.63 o 
 -14   2   9     1803.87     1925.75     43.11 o 
 -12   2   9      516.83      476.33     12.42 o 
 -10   2   9    27694.33    28928.86    271.55 o 
  -8   2   9     4138.29     4122.35     57.72 o 
  -6   2   9     9984.98    10121.98    107.38 o 
  -4   2   9     4132.60     4192.14     48.91 o 
  -2   2   9      442.37      461.89     11.36 o 
   0   2   9       19.22       18.69      5.32 o 
   2   2   9     2414.05     2625.19     34.14 o 
   4   2   9     9655.65    10738.53     83.96 o 
   6   2   9     7417.22     7361.67     73.11 o 
   8   2   9    42354.40    43205.23    310.24 o 
  10   2   9    17213.23    17288.99    139.66 o 
  12   2   9     1418.09     1278.37     19.72 o 
  14   2   9      462.57      598.42     15.41 o 
  16   2   9      941.66     1080.02     19.11 o 
  18   2   9     3250.17     3583.47     40.10 o 
  20   2   9     2080.63     2075.84     30.14 o 
  22   2   9     1404.26     1396.33     31.04 o 
  24   2   9      446.69      428.70     19.74 o 
  26   2   9     4624.24     4511.97     93.73 o 
  28   2   9      557.61      557.76     28.40 o 
  30   2   9      107.61       66.02     14.85 o 
  32   2   9      626.65      650.83     30.13 o 
  34   2   9       91.38      128.75     20.64 o 
  36   2   9       40.13       71.14     19.24 o 
  38   2   9      965.88      993.91     52.18 o 
  40   2   9      521.23      569.17     79.13 o 
  42   2   9      617.73      736.07    100.44 o 
  44   2   9      370.45      259.39     76.68 o 
 -43   3   9       45.56       78.25     58.34 o 
 -41   3   9      363.80      289.08     71.97 o 
 -39   3   9       72.53       70.74     49.78 o 
 -37   3   9      335.81      343.24     48.17 o 
 -35   3   9        8.93       19.81     24.76 o 
 -33   3   9      268.45      297.95     43.29 o 
 -31   3   9     1382.38     1269.87     52.13 o 
 -29   3   9     1301.36     1152.24     72.76 o 
 -27   3   9     2823.89     2695.54     70.54 o 
 -25   3   9      786.83      579.90     33.56 o 
 -23   3   9      466.94      322.72     25.74 o 
 -21   3   9       29.15       61.68     15.11 o 
 -19   3   9        4.75      125.95     17.11 o 
 -17   3   9       61.40       56.33      9.34 o 
 -15   3   9     3206.91     3243.83     47.27 o 
 -13   3   9      810.37      689.28     23.72 o 
 -11   3   9      803.21      929.88     24.20 o 
  -9   3   9     2059.97     2456.27     43.12 o 
  -7   3   9       83.04      112.04      6.28 o 
  -5   3   9     3248.56     3105.65     47.45 o 
  -3   3   9     2537.64     2683.18     41.86 o 
  -1   3   9    12088.60    12272.26    126.46 o 
   1   3   9     5328.48     5206.10     63.67 o 
   3   3   9     5450.84     6293.60     73.59 o 
   5   3   9      122.58      140.62     11.29 o 
   7   3   9     6409.87     6584.25     72.32 o 
   9   3   9     2659.43     2775.49     35.47 o 
  11   3   9     1804.51     1756.96     30.87 o 
  13   3   9      877.13     1012.53     28.49 o 
  15   3   9     2027.08     1886.88     31.54 o 
  17   3   9     1054.11      977.40     24.88 o 
  19   3   9      319.31      360.83     21.51 o 
  21   3   9     3228.70     3245.55     56.05 o 
  23   3   9      161.33      121.27     17.41 o 
  25   3   9     1989.27     1793.18     49.47 o 
  27   3   9     2569.04     2753.86     67.55 o 
  29   3   9      279.47      304.04     29.10 o 
  31   3   9      236.02      286.77     28.95 o 
  33   3   9      760.40      645.34     42.47 o 
  35   3   9        0.48       -8.70     22.30 o 
  37   3   9        3.53       11.31     22.73 o 
  39   3   9       40.94       78.26     32.45 o 
  41   3   9        3.03       -3.89     30.02 o 
  43   3   9        9.33       44.88     37.48 o 
 -42   4   9       60.11      118.08     61.83 o 
 -40   4   9      797.72      704.81     98.69 o 
 -38   4   9     1504.43     1568.30    104.69 o 
 -36   4   9       11.35       44.22     33.32 o 
 -34   4   9      149.27      192.59     30.87 o 
 -32   4   9       38.98       24.41     20.16 o 
 -30   4   9     1193.87     1191.38     66.43 o 
 -28   4   9      164.61      276.12     29.01 o 
 -26   4   9     5231.90     4895.31    101.08 o 
 -24   4   9     2369.78     2172.78     70.09 o 
 -22   4   9       21.65       71.74     18.09 o 
 -20   4   9      174.49      238.17     24.79 o 
 -18   4   9      111.17       43.88     26.29 o 
 -16   4   9     2890.95     2925.77    169.17 o 
 -14   4   9      316.33      272.09     59.83 o 
 -12   4   9     1197.76     1306.97     38.73 o 
 -10   4   9     4007.88     3774.49     64.47 o 
  -8   4   9     2093.36     1818.00     37.90 o 
  -6   4   9     3975.80     3841.66     76.74 o 
  -4   4   9     2713.23     2726.72     50.31 o 
  -2   4   9     8145.03     8225.52    101.22 o 
   0   4   9     5576.42     5826.45     75.95 o 
   2   4   9      144.33      103.05     11.60 o 
   4   4   9      300.53      212.03     15.29 o 
   6   4   9     2449.52     2166.91     39.51 o 
   8   4   9     8295.43     7928.21     90.21 o 
  10   4   9     1185.41     1096.04     35.78 o 
  12   4   9     8486.69     7895.27     98.67 o 
  14   4   9        2.36       36.80      8.64 o 
  16   4   9      710.71      761.31     36.35 o 
  18   4   9      522.19      620.68     66.42 o 
  20   4   9      902.79      929.58     39.54 o 
  22   4   9      250.92      323.63     26.99 o 
  24   4   9      745.73      763.77     42.56 o 
  26   4   9     1452.60     1603.95     59.84 o 
  28   4   9      182.69      173.45     24.24 o 
  30   4   9     2040.12     2152.01     64.55 o 
  32   4   9       29.33       44.49     20.34 o 
  34   4   9       14.93       35.07     20.76 o 
  36   4   9       10.67       23.67     27.23 o 
  38   4   9      599.86      639.85     74.29 o 
  40   4   9      640.10      727.51     62.89 o 
  42   4   9      235.39      290.64     47.74 o 
 -41   5   9       37.79       88.73     66.38 o 
 -39   5   9       88.34       58.03     49.99 o 
 -37   5   9      126.96       87.97     30.46 o 
 -35   5   9       10.03       23.50     26.37 o 
 -33   5   9      227.96      249.66     85.07 o 
 -31   5   9      307.74      293.34     38.80 o 
 -29   5   9       22.49       16.59     20.32 o 
 -27   5   9      136.72      114.73     25.68 o 
 -25   5   9       11.54       10.21     18.47 o 
 -23   5   9        2.49        6.88     18.71 o 
 -21   5   9      435.82      288.21     30.01 o 
 -19   5   9      201.85      262.11     89.00 o 
 -17   5   9       13.57       40.70     46.99 o 
 -15   5   9        0.12       41.05     44.37 o 
 -13   5   9     4073.05     3604.74    198.43 o 
 -11   5   9     3852.60     3516.70    112.94 o 
  -9   5   9       67.34       78.86     19.93 o 
  -7   5   9     4369.17     3999.20     67.33 o 
  -5   5   9      202.22      169.78     16.54 o 
  -3   5   9     3496.77     3383.79     75.30 o 
  -1   5   9     2268.04     2316.70     47.90 o 
   1   5   9     2440.22     2499.83     50.34 o 
   3   5   9     2234.49     2450.83     44.98 o 
   5   5   9      316.07      310.51     19.63 o 
   7   5   9      416.33      400.37     20.29 o 
   9   5   9      423.26      425.04     23.07 o 
  11   5   9     1908.32     1884.40     45.28 o 
  13   5   9     3195.78     3109.44     77.39 o 
  15   5   9       29.50       50.82     19.65 o 
  17   5   9     3675.01     3596.09     95.60 o 
  19   5   9     1198.46     1319.54     61.73 o 
  21   5   9      189.42      185.99     24.21 o 
  23   5   9      415.49      403.64     31.82 o 
  25   5   9     2826.89     2771.20     73.70 o 
  27   5   9      120.94      139.60     27.48 o 
  29   5   9      462.68      450.16     41.09 o 
  31   5   9     1076.80     1135.15     60.73 o 
  33   5   9      777.95      782.81     54.81 o 
  35   5   9        2.72       24.70     28.12 o 
  37   5   9      141.49       97.02     35.27 o 
  39   5   9       41.83       65.00     40.13 o 
  41   5   9       13.71       78.43     59.74 o 
 -38   6   9      498.15      512.15     69.85 o 
 -36   6   9        3.31       -8.39     34.74 o 
 -34   6   9       31.65      103.27     41.58 o 
 -32   6   9      352.46      328.42     64.07 o 
 -30   6   9       68.99       63.38     26.97 o 
 -28   6   9        0.02       34.03     22.00 o 
 -26   6   9      514.01      420.80     39.11 o 
 -24   6   9       48.56       33.19     33.43 o 
 -22   6   9      107.53       66.74     34.87 o 
 -20   6   9      391.40      404.30     76.94 o 
 -18   6   9      507.34      512.09     70.83 o 
 -16   6   9      380.62      380.79     85.94 o 
 -14   6   9       70.37      108.65     58.69 o 
 -12   6   9      299.67      349.52     82.97 o 
 -10   6   9     2738.60     2813.29    179.56 o 
  -8   6   9      621.36      629.16     80.44 o 
  -6   6   9     4418.87     4426.37    114.41 o 
  -4   6   9       18.65       41.52     17.88 o 
  -2   6   9    10415.76     9836.50    146.73 o 
   0   6   9      976.76     1062.80     35.38 o 
   2   6   9      162.15      188.48     17.62 o 
   4   6   9     1487.02     1512.22     41.77 o 
   6   6   9     1501.97     1416.66     44.31 o 
   8   6   9      999.46     1008.22     37.68 o 
  10   6   9     3131.35     3339.36     97.53 o 
  12   6   9      308.90      374.07     40.69 o 
  14   6   9        0.43       27.53     19.80 o 
  16   6   9      488.82      546.52     43.96 o 
  18   6   9        3.69       52.46     24.57 o 
  20   6   9     1633.49     1688.40     73.03 o 
  22   6   9      420.10      338.22     41.78 o 
  24   6   9     2412.14     2475.44     98.91 o 
  26   6   9     1037.57      994.32     49.40 o 
  28   6   9       17.47       18.47     22.02 o 
  30   6   9      132.03      120.80     41.35 o 
  32   6   9      225.91      199.41     55.73 o 
  34   6   9        4.89       28.99     37.60 o 
  36   6   9       86.93      105.12     48.00 o 
  38   6   9       53.75      100.29     56.37 o 
 -35   7   9       39.40       75.20     47.18 o 
 -33   7   9       70.88      101.85     46.02 o 
 -31   7   9       19.54       71.40     42.15 o 
 -29   7   9       53.94       64.57     60.35 o 
 -27   7   9      285.62      206.68     54.31 o 
 -25   7   9       60.98       51.92     40.50 o 
 -23   7   9       20.90       48.02     38.30 o 
 -21   7   9        0.01        4.43     60.96 o 
 -19   7   9     1346.91     1307.73    181.31 o 
 -17   7   9     2627.35     2536.83    112.50 o 
 -15   7   9     1548.59     1814.34    174.15 o 
 -13   7   9     3963.00     3896.62    234.76 o 
 -11   7   9       19.75       30.04     48.21 o 
  -9   7   9      511.96      447.51     92.40 o 
  -7   7   9      846.68      821.32    112.14 o 
  -5   7   9      475.54      460.09     33.47 o 
  -3   7   9       15.46       41.44     21.52 o 
  -1   7   9      414.99      379.06     29.25 o 
   1   7   9     1035.89     1072.50     67.11 o 
   3   7   9      174.03      160.06     21.83 o 
   5   7   9        0.31       -7.59     13.96 o 
   7   7   9     1088.83      964.77     43.30 o 
   9   7   9      372.38      412.35     36.49 o 
  11   7   9      238.11      279.54     33.46 o 
  13   7   9      156.57      183.03     31.26 o 
  15   7   9      799.61      729.16     50.83 o 
  17   7   9       83.35      101.82     28.41 o 
  19   7   9     1583.69     1602.69     73.89 o 
  21   7   9     1209.19     1322.32     70.36 o 
  23   7   9     1614.50     1712.79     81.54 o 
  25   7   9      212.60      160.59     37.56 o 
  27   7   9      144.95      128.55     44.30 o 
  29   7   9      677.11      777.77     77.41 o 
  31   7   9     1085.68     1274.81     95.63 o 
  33   7   9     1711.52     1767.54    125.55 o 
  35   7   9        0.92      -17.54     46.35 o 
 -30   8   9      212.57      185.01     53.32 o 
 -28   8   9      110.72      104.63     44.03 o 
 -26   8   9       14.43       72.52     46.76 o 
 -24   8   9       50.49      133.84     49.84 o 
 -22   8   9       23.83       16.51     37.19 o 
 -20   8   9      521.13      501.35     66.38 o 
 -18   8   9      317.09      425.00     60.32 o 
 -16   8   9      130.75       73.21     37.50 o 
 -14   8   9      513.09      665.00    200.26 o 
 -12   8   9      230.09      264.28     93.10 o 
 -10   8   9        1.08       26.03     53.45 o 
  -8   8   9      249.69      427.25    100.96 o 
  -6   8   9       56.95       -8.56     54.50 o 
  -4   8   9      394.43      418.44     94.50 o 
  -2   8   9       65.77       78.65     21.96 o 
   0   8   9       11.46       20.45     19.65 o 
   2   8   9      198.74      147.83     27.05 o 
   4   8   9      158.44      128.33     22.65 o 
   6   8   9      217.51      172.67     28.21 o 
   8   8   9      142.52      128.97     32.78 o 
  10   8   9      741.68      746.02     48.71 o 
  12   8   9       12.46       41.90     25.03 o 
  14   8   9      493.78      494.22     46.08 o 
  16   8   9      675.02      590.89     51.64 o 
  18   8   9       72.23      140.29     34.18 o 
  20   8   9       27.13       19.46     25.83 o 
  22   8   9       18.15       -9.03     27.26 o 
  24   8   9       26.63       39.68     31.88 o 
  26   8   9       71.89       86.56     43.55 o 
  28   8   9      142.04      119.20     51.18 o 
  30   8   9       99.98       39.50     48.85 o 
 -25   9   9      158.64      161.40     65.68 o 
 -23   9   9      208.96      242.31     49.34 o 
 -21   9   9       21.92       55.07     41.92 o 
 -19   9   9      357.05      356.00     62.98 o 
 -17   9   9      242.97      274.61     53.12 o 
 -15   9   9      776.04      734.29    112.93 o 
 -13   9   9      527.97      526.89     85.76 o 
 -11   9   9       71.86      101.27     40.44 o 
  -9   9   9       56.85       41.40     74.41 o 
  -7   9   9      509.54      614.85    121.05 o 
  -5   9   9      161.12      276.16     96.77 o 
  -3   9   9      495.19      588.82    117.90 o 
  -1   9   9      708.95      860.60     94.41 o 
   1   9   9      650.49      642.12     44.20 o 
   3   9   9        6.30       47.28     25.01 o 
   5   9   9      513.57      590.04     51.25 o 
   7   9   9      700.54      668.73     50.64 o 
   9   9   9        0.14       26.81     27.52 o 
  11   9   9      381.29      320.97     44.37 o 
  13   9   9        1.20       14.08     26.30 o 
  15   9   9       20.39       42.41     29.16 o 
  17   9   9       51.97       79.97     31.95 o 
  19   9   9       95.37      106.38     41.71 o 
  21   9   9      118.23      136.08     42.55 o 
  23   9   9        0.39       11.14     42.62 o 
  25   9   9       15.37       94.15     59.21 o 
 -16  10   9        3.44       33.36     44.72 o 
 -14  10   9       26.22        0.74     35.12 o 
 -12  10   9       34.76       48.38     34.65 o 
 -10  10   9       14.34       59.42     49.87 o 
  -8  10   9      138.57      161.69     40.67 o 
  -6  10   9      244.52      166.66     55.98 o 
  -4  10   9      184.85      111.44     93.45 o 
   2  10   9        0.72       29.17     29.69 o 
   4  10   9        0.68       33.21     27.08 o 
   6  10   9        5.26       29.79     28.12 o 
   8  10   9      426.33      450.40    173.36 o 
  10  10   9       14.50       54.16     33.14 o 
  12  10   9      136.67      157.52     44.54 o 
  14  10   9       44.20       67.35     55.56 o 
  16  10   9      186.30      180.96     84.80 o 
 -46   0  10       62.83       73.36     54.85 o 
 -44   0  10      216.52      253.18     42.33 o 
 -42   0  10        0.99       -1.40     39.83 o 
 -40   0  10      399.30      394.76     61.66 o 
 -38   0  10      308.09      278.78     54.85 o 
 -36   0  10      885.50      751.80     74.24 o 
 -34   0  10       65.63       84.17     34.32 o 
 -32   0  10       13.54      105.11     38.86 o 
 -30   0  10     4551.14     4669.62    124.24 o 
 -28   0  10        0.33       28.33     20.09 o 
 -26   0  10     4916.56     4844.73    122.32 o 
 -24   0  10    10558.85    10228.30    151.78 o 
 -22   0  10        5.88       96.29     15.36 o 
 -20   0  10    12924.92    12351.67    154.86 o 
 -18   0  10     2268.73     2009.03     42.75 o 
 -16   0  10    13887.96    13774.44    184.39 o 
 -14   0  10     2054.82     1938.37     43.03 o 
 -12   0  10     3300.86     3086.14     56.10 o 
 -10   0  10    15160.29    15979.73    184.78 o 
  -8   0  10       57.85      112.31      9.85 o 
  -6   0  10     2466.80     2207.00     44.59 o 
  -4   0  10      146.82      281.37     11.85 o 
  -2   0  10    34131.45    31708.62    345.95 o 
   0   0  10     3160.87     3061.34     42.89 o 
   2   0  10    38848.82    36446.66    395.33 o 
   4   0  10        2.48      128.33     10.14 o 
   6   0  10     5178.97     5111.04     61.20 o 
   8   0  10     5411.95     5221.47     63.07 o 
  10   0  10      121.05      273.50     12.94 o 
  12   0  10    13713.58    13322.99    138.69 o 
  14   0  10     1889.99     1634.28     83.51 o 
  16   0  10    44928.63    46269.31    511.79 o 
  18   0  10    28884.89    29148.24    263.80 o 
  20   0  10        2.24       73.97     12.41 o 
  22   0  10     1045.23     1082.48     29.44 o 
  24   0  10     6751.68     6727.00     89.88 o 
  26   0  10     2481.31     2618.78     78.70 o 
  28   0  10     6482.26     6552.48    216.33 o 
  30   0  10     5351.79     5273.30    136.31 o 
  32   0  10      136.77      241.30     51.48 o 
  34   0  10      100.33      193.82     35.11 o 
  36   0  10      338.60      354.41     66.03 o 
  38   0  10      100.96      252.75     61.83 o 
  40   0  10      368.72      394.59     70.57 o 
  42   0  10       70.23       67.77     48.73 o 
  44   0  10       69.23      162.62     61.31 o 
  46   0  10      642.47      905.51     99.21 o 
 -45   1  10      497.72      494.04     58.60 o 
 -43   1  10       15.02       -1.69     30.32 o 
 -41   1  10      939.02      946.62    208.65 o 
 -39   1  10        4.86       18.96     26.86 o 
 -37   1  10      173.68      150.92     50.75 o 
 -35   1  10       34.88       16.95     19.45 o 
 -33   1  10        3.64       23.57     18.99 o 
 -31   1  10      147.32      145.48     23.56 o 
 -29   1  10     3859.25     3671.64    135.29 o 
 -27   1  10      398.66      335.81     21.16 o 
 -25   1  10      298.44      342.13     20.36 o 
 -23   1  10     5648.99     5485.92     72.27 o 
 -21   1  10     3341.11     3169.30     42.64 o 
 -19   1  10      149.87      212.91     12.07 o 
 -17   1  10      613.69      661.56     20.59 o 
 -15   1  10    11475.80    11231.15    108.31 o 
 -13   1  10      347.20      350.99     11.84 o 
 -11   1  10     5966.98     6166.70     61.29 o 
  -9   1  10     1032.15     1014.69     20.13 o 
  -7   1  10     5547.16     5666.60     52.98 o 
  -5   1  10       61.74      114.43     13.88 o 
  -3   1  10      638.65      755.95     18.40 o 
  -1   1  10     1249.12     1228.90     18.88 o 
   1   1  10      930.48     1078.99     15.97 o 
   3   1  10       17.76       39.86      4.86 o 
   5   1  10    18433.92    17744.90    132.64 o 
   7   1  10    25598.65    27168.53    170.03 o 
   9   1  10     5058.23     5475.16     48.35 o 
  11   1  10      623.32      740.93     16.11 o 
  13   1  10     5642.44     5600.39     48.80 o 
  15   1  10     6084.69     6536.87     50.15 o 
  17   1  10      181.84      255.51     10.27 o 
  19   1  10     2971.92     2948.37     32.77 o 
  21   1  10      217.90      217.32      9.72 o 
  23   1  10     4333.02     4080.46     47.54 o 
  25   1  10      199.14      246.51     17.27 o 
  27   1  10     1215.60     1075.09     27.31 o 
  29   1  10      198.65      195.71     18.27 o 
  31   1  10       18.68       -3.53     14.82 o 
  33   1  10     3138.37     3097.61     99.67 o 
  35   1  10      243.85      220.00     28.20 o 
  37   1  10      138.76      144.37     28.95 o 
  39   1  10      963.78      937.45     82.10 o 
  41   1  10       11.16       38.17     31.09 o 
  43   1  10        0.73       29.11     32.35 o 
  45   1  10       59.09      119.23     39.76 o 
 -44   2  10       88.02       58.34     55.20 o 
 -42   2  10      147.08       54.50     51.35 o 
 -40   2  10       36.43       17.12     43.32 o 
 -38   2  10      231.86      190.63     38.25 o 
 -36   2  10     1291.54     1222.62     51.69 o 
 -34   2  10     8467.67     8728.30    161.52 o 
 -32   2  10      824.46      663.01     38.10 o 
 -30   2  10     1221.42     1226.58     43.48 o 
 -28   2  10      193.21      178.99     19.67 o 
 -26   2  10     2343.17     2243.59     48.35 o 
 -24   2  10      637.26      560.45     28.34 o 
 -22   2  10     9939.18     9354.31    117.59 o 
 -20   2  10      102.06      122.47     16.34 o 
 -18   2  10     1015.24     1082.63     27.55 o 
 -16   2  10     1397.40     1506.79     29.28 o 
 -14   2  10     3549.14     4060.92     53.97 o 
 -12   2  10     3248.62     3741.44     50.06 o 
 -10   2  10     4803.98     5317.40     59.23 o 
  -8   2  10    11380.81    11354.15    118.21 o 
  -6   2  10      594.11      756.94     19.93 o 
  -4   2  10     3681.45     3785.78     46.44 o 
  -2   2  10      582.73      695.46     16.12 o 
   0   2  10     4069.81     4315.56     47.43 o 
   2   2  10      805.16      817.18     17.29 o 
   4   2  10    14169.72    15590.70    123.52 o 
   6   2  10     5837.18     6207.90     59.29 o 
   8   2  10    10330.21    11934.28    110.48 o 
  10   2  10      124.80      193.17      9.50 o 
  12   2  10     2227.22     2032.63     26.87 o 
  14   2  10     2434.25     2634.44     36.38 o 
  16   2  10     4163.04     3879.55     41.89 o 
  18   2  10      591.87      555.85     15.72 o 
  20   2  10     1097.35     1010.06     21.18 o 
  22   2  10     6937.21     6757.63     80.37 o 
  24   2  10       95.11       87.80     12.35 o 
  26   2  10     1008.78      884.03     31.89 o 
  28   2  10      101.44      108.21     14.80 o 
  30   2  10       55.05       80.14     15.48 o 
  32   2  10      357.42      364.75     24.34 o 
  34   2  10      650.75      632.65     43.91 o 
  36   2  10     1030.97      920.19     46.18 o 
  38   2  10        0.81       25.27     23.51 o 
  40   2  10      129.86      289.26     73.89 o 
  42   2  10     3701.76     4148.67    211.70 o 
  44   2  10       14.46       44.37     56.42 o 
 -43   3  10      547.48      574.15     91.18 o 
 -41   3  10      431.66      535.20     86.11 o 
 -39   3  10       76.23       73.36     52.40 o 
 -37   3  10       40.42      120.70     55.90 o 
 -35   3  10      701.78      664.49     93.89 o 
 -33   3  10     1151.44     1210.58     53.68 o 
 -31   3  10      312.47      303.59     32.25 o 
 -29   3  10        0.15       30.15     18.01 o 
 -27   3  10     3078.53     2862.39     77.98 o 
 -25   3  10      344.47      259.90     25.40 o 
 -23   3  10     5121.57     5349.49    101.04 o 
 -21   3  10      144.16      209.09     21.39 o 
 -19   3  10      637.10      712.04     34.67 o 
 -17   3  10        3.43       34.72     12.92 o 
 -15   3  10      179.42      250.90     14.69 o 
 -13   3  10     3055.82     3238.70     48.12 o 
 -11   3  10     7875.13     8375.05    111.03 o 
  -9   3  10    33436.17    33055.87    323.68 o 
  -7   3  10      976.74     1090.60     21.21 o 
  -5   3  10     7223.61     7524.21     92.19 o 
  -3   3  10     2360.67     2222.69     38.07 o 
  -1   3  10     5553.79     5795.04     75.57 o 
   1   3  10     1811.22     1819.24     38.01 o 
   3   3  10     2449.91     2403.70     39.83 o 
   5   3  10      919.89      621.67     20.46 o 
   7   3  10      624.15      743.56     25.65 o 
   9   3  10       55.09       16.66      6.09 o 
  11   3  10      382.75      465.58     16.84 o 
  13   3  10      298.83      407.19     15.21 o 
  15   3  10     2044.25     1904.40     30.51 o 
  17   3  10      868.65      801.22     20.37 o 
  19   3  10     6055.55     5936.00     80.57 o 
  21   3  10     6971.29     6817.56     94.86 o 
  23   3  10     1001.86     1030.19     45.72 o 
  25   3  10       21.61       44.46     15.46 o 
  27   3  10     2197.94     2119.83     59.46 o 
  29   3  10     2071.69     2009.52     85.97 o 
  31   3  10      628.32      634.97     39.06 o 
  33   3  10      144.82      120.60     24.38 o 
  35   3  10       30.51       38.08     21.49 o 
  37   3  10     1374.80     1373.26     73.40 o 
  39   3  10       43.79       35.03     30.47 o 
  41   3  10      825.97      681.30     59.87 o 
  43   3  10       75.58      106.58     42.79 o 
 -42   4  10        0.46       85.59     62.18 o 
 -40   4  10       74.40      115.98     64.45 o 
 -38   4  10     1761.59     2250.77    123.53 o 
 -36   4  10       17.23       43.71     57.30 o 
 -34   4  10      265.60      232.96     34.73 o 
 -32   4  10       25.12       24.27     19.21 o 
 -30   4  10        7.34      105.20     22.89 o 
 -28   4  10       30.84       22.27     18.32 o 
 -26   4  10       31.69      173.10     23.74 o 
 -24   4  10      566.69      554.01     38.92 o 
 -22   4  10      171.48      129.83     22.29 o 
 -20   4  10      274.58      189.45     23.74 o 
 -18   4  10      320.62      309.12     29.38 o 
 -16   4  10       51.45      125.83     32.05 o 
 -14   4  10     1096.44      973.90     56.94 o 
 -12   4  10     1726.40     1630.44     53.53 o 
 -10   4  10       61.43       39.93      9.53 o 
  -8   4  10      446.79      475.14     20.41 o 
  -6   4  10     1963.06     1960.96     72.43 o 
  -4   4  10       78.28      100.94     12.09 o 
  -2   4  10     6325.38     6547.71     86.56 o 
   0   4  10       60.39       94.90     11.78 o 
   2   4  10      210.95      187.91     14.57 o 
   4   4  10     1174.92     1162.93     30.34 o 
   6   4  10      296.06      316.83     22.78 o 
   8   4  10      230.85      162.14     13.36 o 
  10   4  10      103.32      179.85     16.52 o 
  12   4  10      439.93      489.87     18.21 o 
  14   4  10       14.75       17.61      8.98 o 
  16   4  10      231.37      319.04     23.43 o 
  18   4  10     2713.98     2638.06     63.24 o 
  20   4  10        0.65       41.96     17.68 o 
  22   4  10        0.01        3.60     15.49 o 
  24   4  10        0.52       -8.33     16.23 o 
  26   4  10        2.21       25.12     16.82 o 
  28   4  10      316.55      363.27     31.55 o 
  30   4  10        8.56       36.42     19.38 o 
  32   4  10      725.77      601.80     40.70 o 
  34   4  10      379.52      449.53     51.85 o 
  36   4  10       38.27       63.72     35.91 o 
  38   4  10       25.64       10.13     30.19 o 
  40   4  10      229.90      289.71     46.53 o 
  42   4  10       78.18       96.90     37.89 o 
 -41   5  10       76.72      192.49     76.51 o 
 -39   5  10      486.61      466.75     75.06 o 
 -37   5  10       54.16       77.63     31.14 o 
 -35   5  10      164.86      133.50     40.08 o 
 -33   5  10      278.33      266.72     53.28 o 
 -31   5  10      375.69      305.58     39.24 o 
 -29   5  10      962.53      914.34     54.28 o 
 -27   5  10      389.74      405.20     38.16 o 
 -25   5  10     1077.86      783.94     49.57 o 
 -23   5  10     4120.89     3618.66     95.25 o 
 -21   5  10        0.05      -11.09     17.23 o 
 -19   5  10     1723.24     1696.53    109.70 o 
 -17   5  10       95.53       85.07     49.08 o 
 -15   5  10     1425.28     1334.68    127.86 o 
 -13   5  10     2709.91     2560.72    165.07 o 
 -11   5  10      922.90      903.60     56.65 o 
  -9   5  10     1964.94     1853.91     65.81 o 
  -7   5  10     3498.65     3399.53     64.78 o 
  -5   5  10     3637.90     3604.09     72.57 o 
  -3   5  10     1574.28     1471.33     37.19 o 
  -1   5  10       26.09       34.78     10.90 o 
   1   5  10        0.15       42.29     11.73 o 
   3   5  10     6664.51     6465.06     92.44 o 
   5   5  10     7599.98     7220.36     95.00 o 
   7   5  10     1571.28     1472.77     34.61 o 
   9   5  10      171.66      181.34     18.30 o 
  11   5  10     1284.07     1343.12     38.67 o 
  13   5  10     2917.13     3006.10     76.69 o 
  15   5  10     1595.33     1666.30     62.23 o 
  17   5  10     1922.58     1988.49     77.25 o 
  19   5  10     1306.94     1228.10     52.36 o 
  21   5  10       12.62       24.17     16.29 o 
  23   5  10     3455.94     3675.55    107.91 o 
  25   5  10      618.69      534.19     45.21 o 
  27   5  10       36.79       43.63     22.52 o 
  29   5  10       70.26       29.39     32.17 o 
  31   5  10      367.12      270.11     37.43 o 
  33   5  10      677.49      642.69     69.10 o 
  35   5  10        4.50       17.07     28.91 o 
  37   5  10      940.43      869.95     63.98 o 
  39   5  10      396.73      454.06     68.94 o 
 -38   6  10       21.66       32.03     45.04 o 
 -36   6  10      476.72      457.23     59.55 o 
 -34   6  10       14.49       93.03     49.34 o 
 -32   6  10      100.20       37.76     44.65 o 
 -30   6  10      362.04      395.06     42.91 o 
 -28   6  10      209.52      213.99     41.38 o 
 -26   6  10     1160.96      996.49     55.25 o 
 -24   6  10      328.86      465.39    107.42 o 
 -22   6  10       69.42       35.56     32.74 o 
 -20   6  10     1094.79     1085.10     79.55 o 
 -18   6  10      185.21      136.65     36.68 o 
 -16   6  10      636.57      678.96    109.17 o 
 -14   6  10      658.98      470.22     94.15 o 
 -12   6  10      134.73      190.04     67.77 o 
 -10   6  10     1013.40      883.85    113.71 o 
  -8   6  10      321.47      341.47     46.67 o 
  -6   6  10      501.45      574.69     37.65 o 
  -4   6  10       70.03       80.19     28.48 o 
  -2   6  10    10559.15    10443.52    167.59 o 
   0   6  10     6055.43     6220.76    101.31 o 
   2   6  10     1711.11     1732.90     44.84 o 
   4   6  10      480.14      500.45     28.60 o 
   6   6  10        0.44       12.33     12.53 o 
   8   6  10      477.17      445.02     27.74 o 
  10   6  10      136.11      180.53     23.71 o 
  12   6  10     8046.45     8098.11    247.98 o 
  14   6  10        1.39        9.53     18.85 o 
  16   6  10     2234.36     2096.11     74.45 o 
  18   6  10       97.02      102.95     27.13 o 
  20   6  10      795.10      846.07     56.26 o 
  22   6  10     1061.49     1203.55     67.13 o 
  24   6  10        8.82       50.16     33.22 o 
  26   6  10     1709.78     1772.32     88.57 o 
  28   6  10       24.76       52.59     24.78 o 
  30   6  10      104.23      110.92     30.96 o 
  32   6  10       96.15      163.37     54.50 o 
  34   6  10      137.79      205.13     52.43 o 
  36   6  10       74.80       73.06     50.50 o 
  38   6  10        0.88       62.94     53.05 o 
 -35   7  10        8.49      -14.50     77.56 o 
 -33   7  10       10.01       38.07     62.42 o 
 -31   7  10      323.18      331.09     69.61 o 
 -29   7  10      411.72      388.85     68.46 o 
 -27   7  10        8.41       13.24     37.64 o 
 -25   7  10       35.11       27.57     34.87 o 
 -23   7  10      248.58      380.39     61.97 o 
 -21   7  10      304.43      276.74     51.53 o 
 -19   7  10      182.58      191.26     46.83 o 
 -17   7  10       31.72       73.56     33.65 o 
 -15   7  10       51.31      103.93     72.31 o 
 -13   7  10      364.75      325.94     86.64 o 
 -11   7  10      218.45      128.73     67.60 o 
  -9   7  10      353.46      523.67    100.26 o 
  -7   7  10       38.88       96.94     58.87 o 
  -5   7  10       74.30       60.64     19.85 o 
  -3   7  10      493.27      490.93     36.42 o 
  -1   7  10     2786.50     2676.51     83.40 o 
   1   7  10      303.41      359.69     52.97 o 
   3   7  10      460.94      456.92     34.20 o 
   5   7  10     1117.62      931.68     96.44 o 
   7   7  10       51.80       50.94     19.12 o 
   9   7  10       29.59       86.41     33.15 o 
  11   7  10      259.02      170.83     46.89 o 
  13   7  10       30.19       32.80     22.51 o 
  15   7  10       69.33       92.40     28.06 o 
  17   7  10      416.64      398.21     42.47 o 
  19   7  10       85.03       95.36     30.50 o 
  21   7  10       19.48        8.06     26.57 o 
  23   7  10      142.48      222.63     59.60 o 
  25   7  10       16.83       -5.09     39.16 o 
  27   7  10      476.54      494.67     65.50 o 
  29   7  10     1025.79     1010.88     84.98 o 
  31   7  10      121.37      137.55     48.34 o 
  33   7  10        0.24      -40.75     42.57 o 
 -30   8  10      399.66      622.36    109.35 o 
 -28   8  10      396.26      468.36     76.11 o 
 -26   8  10      194.50      150.93     50.72 o 
 -24   8  10        0.04       -0.58     37.18 o 
 -22   8  10       27.88       17.41     41.05 o 
 -20   8  10     2240.68     2184.01    115.45 o 
 -18   8  10       50.43       81.51     38.62 o 
 -16   8  10     1491.07     1587.69     96.69 o 
 -14   8  10      382.72      422.68    145.15 o 
 -12   8  10      506.29      459.57    111.27 o 
 -10   8  10      105.12      137.99     72.14 o 
  -8   8  10      161.79       82.97     70.57 o 
  -6   8  10     1068.10     1239.66    145.33 o 
  -4   8  10       45.76       33.78     23.48 o 
  -2   8  10      785.41      712.12     45.15 o 
   0   8  10       70.14       63.87     22.92 o 
   2   8  10     1124.11     1060.92     54.32 o 
   4   8  10      176.46      173.01     27.18 o 
   6   8  10       10.97       -8.73     20.42 o 
   8   8  10      362.58      265.80     36.47 o 
  10   8  10       24.73       68.73     35.43 o 
  12   8  10     1364.70     1350.25     78.99 o 
  14   8  10       57.62       28.43     25.88 o 
  16   8  10      826.22      849.74     88.57 o 
  18   8  10       96.90      124.93     36.02 o 
  20   8  10        8.97       37.02     39.69 o 
  22   8  10       85.17       65.25     38.31 o 
  24   8  10       35.44       36.33     35.15 o 
  26   8  10      102.68       89.11     42.64 o 
  28   8  10        0.04       -9.61     44.28 o 
  30   8  10      629.12      760.88    116.33 o 
 -23   9  10      512.98      578.08     77.33 o 
 -21   9  10      718.34      896.86    150.57 o 
 -19   9  10        8.48       32.80     41.29 o 
 -17   9  10      194.17      154.03     53.45 o 
 -15   9  10       35.00       55.11     37.51 o 
 -13   9  10      159.90      155.00     47.16 o 
 -11   9  10       86.37       48.59     34.11 o 
  -9   9  10      956.80     1377.83    165.94 o 
  -7   9  10       53.71       47.34     68.65 o 
  -5   9  10      275.53      369.61    107.07 o 
  -3   9  10       97.23       99.74     72.66 o 
  -1   9  10        0.19       39.58     33.89 o 
   1   9  10        2.01       38.03     22.74 o 
   3   9  10       76.28       73.71     29.94 o 
   5   9  10      332.07      306.35     41.50 o 
   7   9  10       64.32       82.51     31.54 o 
   9   9  10     1333.50     1275.36     69.46 o 
  11   9  10      217.49      187.83     38.22 o 
  13   9  10      852.47      805.47     63.13 o 
  15   9  10     1099.90     1144.52     75.22 o 
  17   9  10        8.75       13.64     40.38 o 
  19   9  10      848.39      765.53     69.72 o 
  21   9  10      411.55      417.84     92.60 o 
  23   9  10      308.42      251.12     92.05 o 
 -14  10  10       22.76       16.21     40.18 o 
 -12  10  10       11.92       -5.56     36.25 o 
 -10  10  10      315.21      315.09     51.50 o 
  -8  10  10      103.20      139.45     41.82 o 
  -6  10  10       50.31      156.28     39.82 o 
  -4  10  10       13.19      129.61     88.73 o 
   2  10  10        0.06       27.95     29.00 o 
   4  10  10      695.96      631.29     52.93 o 
   6  10  10      324.06      295.56     42.82 o 
   8  10  10      130.74      110.21     36.64 o 
  10  10  10      758.07      894.52     81.05 o 
  12  10  10       99.03       73.36     37.40 o 
  14  10  10      183.28      198.39     44.15 o 
 -45   1  11       18.76       52.27     35.01 o 
 -43   1  11      640.07      667.70     56.86 o 
 -41   1  11      266.18      293.44     43.74 o 
 -39   1  11      267.14      283.52     34.32 o 
 -37   1  11      842.29      906.17     40.88 o 
 -35   1  11      241.00      251.58     28.53 o 
 -33   1  11     2356.26     2324.14     68.39 o 
 -31   1  11     1761.94     1826.38     58.98 o 
 -29   1  11      317.88      276.42     27.33 o 
 -27   1  11     2258.82     2289.54     55.15 o 
 -25   1  11       97.04      113.42     13.65 o 
 -23   1  11      406.04      408.75     19.12 o 
 -21   1  11     9773.67     9515.31     94.17 o 
 -19   1  11    17945.64    17672.01    154.98 o 
 -17   1  11     3432.10     3464.76     45.55 o 
 -15   1  11     4417.47     4174.04     50.85 o 
 -13   1  11     2253.03     2152.97     30.24 o 
 -11   1  11     7532.72     7711.84     74.17 o 
  -9   1  11     5816.73     5611.34     56.79 o 
  -7   1  11      845.90      865.51     15.36 o 
  -5   1  11     6377.30     5852.88     52.87 o 
  -3   1  11      841.89      919.52     15.97 o 
  -1   1  11     1121.89     1180.92     23.68 o 
   1   1  11      971.72     1114.02     15.58 o 
   3   1  11     8062.98     8666.82     65.73 o 
   5   1  11      818.23      890.45     14.19 o 
   7   1  11       91.98      189.76      7.45 o 
   9   1  11    44481.58    43726.62    285.82 o 
  11   1  11     1366.77     1318.52     20.16 o 
  13   1  11     1203.27     1511.20     25.84 o 
  15   1  11     3663.08     3486.38     35.11 o 
  17   1  11     7577.98     7297.17     56.12 o 
  19   1  11       61.82      151.00      8.55 o 
  21   1  11      228.70      308.08     12.40 o 
  23   1  11     4684.07     4641.28     54.14 o 
  25   1  11      826.64      836.25     23.70 o 
  27   1  11     2307.16     2304.07     40.95 o 
  29   1  11     1387.07     1349.94     41.74 o 
  31   1  11     2527.71     2513.60     67.61 o 
  33   1  11      975.22      969.65     45.68 o 
  35   1  11      353.59      298.25     46.31 o 
  37   1  11      457.58      508.22     63.63 o 
  39   1  11      467.65      485.48     41.67 o 
  41   1  11     1189.99     1238.56     72.50 o 
  43   1  11      783.57      650.44     58.76 o 
  45   1  11       31.50       -7.09     41.22 o 
 -44   2  11       72.65      193.71     63.41 o 
 -42   2  11       38.11       43.49     50.83 o 
 -40   2  11      106.96      196.68     59.04 o 
 -38   2  11      327.14      252.10     42.64 o 
 -36   2  11      123.74      129.01     38.52 o 
 -34   2  11      343.15      364.60     32.26 o 
 -32   2  11     2012.03     1980.26     62.18 o 
 -30   2  11      530.88      712.38     35.01 o 
 -28   2  11      478.43      482.35     43.12 o 
 -26   2  11        1.26       31.96     12.80 o 
 -24   2  11      254.12      293.05     24.71 o 
 -22   2  11      126.32      190.66     20.97 o 
 -20   2  11      379.26      310.47     21.82 o 
 -18   2  11     1258.04     1534.91     34.17 o 
 -16   2  11     5725.05     5759.83     72.11 o 
 -14   2  11      195.20      241.35     12.84 o 
 -12   2  11     1401.52     1109.92     24.29 o 
 -10   2  11     1569.09     1728.93     28.23 o 
  -8   2  11     2732.52     2659.08     36.59 o 
  -6   2  11     5739.77     6212.60     75.21 o 
  -4   2  11      103.45      144.88      9.53 o 
  -2   2  11     2376.38     2254.72     43.55 o 
   0   2  11      592.87      587.61     15.27 o 
   2   2  11    33586.22    33516.05    266.14 o 
   4   2  11     1151.87     1392.93     28.15 o 
   6   2  11    29401.07    29440.23    219.15 o 
   8   2  11     1385.33     1357.72     39.18 o 
  10   2  11      112.35      201.20      8.60 o 
  12   2  11      735.70      638.04     15.64 o 
  14   2  11        7.19        8.68      4.82 o 
  16   2  11     3565.70     2991.35     37.30 o 
  18   2  11       30.59       31.04      7.07 o 
  20   2  11     7850.96     7470.83     72.22 o 
  22   2  11     1439.92     1272.00     52.71 o 
  24   2  11        9.16        0.21      9.38 o 
  26   2  11      331.02      289.32     28.93 o 
  28   2  11      338.74      279.15     28.63 o 
  30   2  11     1014.89     1010.66     34.96 o 
  32   2  11       51.84       54.09     16.05 o 
  34   2  11     1252.52     1331.54     44.74 o 
  36   2  11       12.20       53.04     23.48 o 
  38   2  11      470.19      518.85     63.51 o 
  40   2  11      201.00      174.32     64.11 o 
  42   2  11      244.13      293.63     78.95 o 
  44   2  11      337.16      322.27     80.52 o 
 -43   3  11     1047.43     1033.54    112.32 o 
 -41   3  11       66.24       14.15     51.53 o 
 -39   3  11       71.84        9.26     46.81 o 
 -37   3  11      180.38      190.57     63.58 o 
 -35   3  11     1094.49     1066.95     68.79 o 
 -33   3  11      625.03      530.72     44.61 o 
 -31   3  11     1289.72     1228.54     52.73 o 
 -29   3  11       80.81       73.77     20.55 o 
 -27   3  11      342.47      344.21     46.01 o 
 -25   3  11      145.26      148.55     37.77 o 
 -23   3  11       77.44      102.97     21.58 o 
 -21   3  11     1801.01     1422.07     69.51 o 
 -19   3  11       71.84       45.35     14.98 o 
 -17   3  11      327.99      386.95     24.19 o 
 -15   3  11     6856.53     7588.38    102.67 o 
 -13   3  11        5.49       21.86      7.16 o 
 -11   3  11      587.76      739.45     27.69 o 
  -9   3  11     8217.20     7827.83    101.10 o 
  -7   3  11      144.38      275.26     12.62 o 
  -5   3  11       37.64      109.86      8.87 o 
  -3   3  11       54.66       97.78      7.74 o 
  -1   3  11      612.25      700.15     21.72 o 
   1   3  11       63.19       97.43     10.62 o 
   3   3  11     2004.87     1957.60     37.44 o 
   5   3  11        1.70        6.53      3.93 o 
   7   3  11     1152.79     1161.39     25.51 o 
   9   3  11     1049.96     1052.22     23.84 o 
  11   3  11       48.79       98.97      9.98 o 
  13   3  11      331.54      328.01     14.53 o 
  15   3  11     3027.43     3143.11     41.99 o 
  17   3  11     1386.35     1178.01     30.44 o 
  19   3  11      797.70      740.88     27.06 o 
  21   3  11       57.58       90.10     14.69 o 
  23   3  11        3.16       15.19     13.09 o 
  25   3  11      255.17      203.65     21.71 o 
  27   3  11       31.74       79.94     19.55 o 
  29   3  11     1078.85     1053.84     45.57 o 
  31   3  11      204.23      206.97     24.56 o 
  33   3  11     1253.87     1199.09     49.82 o 
  35   3  11      451.00      395.71     41.81 o 
  37   3  11       49.63       37.38     30.60 o 
  39   3  11      280.52      257.62     43.51 o 
  41   3  11      176.43      145.23     40.60 o 
  43   3  11      173.49      263.05     50.94 o 
 -42   4  11      886.61     1073.89    119.30 o 
 -40   4  11      158.24      209.08     72.49 o 
 -38   4  11      123.13      141.44     50.85 o 
 -36   4  11       74.17       94.50     55.02 o 
 -34   4  11     1236.18     1320.84    100.36 o 
 -32   4  11      201.46      197.99     28.80 o 
 -30   4  11     3450.79     3331.15    122.30 o 
 -28   4  11      482.72      460.03     35.14 o 
 -26   4  11     2391.30     2395.92     78.79 o 
 -24   4  11     2740.47     2298.46     74.63 o 
 -22   4  11      267.71      186.52     25.49 o 
 -20   4  11        3.44       32.43     16.79 o 
 -18   4  11      163.92      118.25     43.67 o 
 -16   4  11        6.01      113.86     20.20 o 
 -14   4  11     1205.02     1253.77     49.08 o 
 -12   4  11    13184.27    12731.80    186.96 o 
 -10   4  11     3445.66     3696.60     65.70 o 
  -8   4  11       49.01      104.87      8.88 o 
  -6   4  11     2509.01     2534.53     71.87 o 
  -4   4  11      490.90      447.44     20.51 o 
  -2   4  11        5.51        8.48      8.40 o 
   0   4  11      411.03      334.91     25.75 o 
   2   4  11     6999.71     6241.16     82.27 o 
   4   4  11     1553.51     1379.73     35.58 o 
   6   4  11     4374.25     3965.85     75.08 o 
   8   4  11     2639.09     2645.36     46.93 o 
  10   4  11      704.19      638.36     26.82 o 
  12   4  11        6.90       18.11      7.99 o 
  14   4  11      583.91      541.90     24.48 o 
  16   4  11     6227.56     6365.22    126.21 o 
  18   4  11        0.01      -11.78     12.49 o 
  20   4  11     1487.89     1559.28     59.98 o 
  22   4  11     3710.33     3794.91     94.53 o 
  24   4  11      425.60      399.26     40.67 o 
  26   4  11       13.74       72.38     19.77 o 
  28   4  11       95.53      127.09     22.58 o 
  30   4  11      180.58      144.66     25.85 o 
  32   4  11        0.85       28.49     20.69 o 
  34   4  11     1203.82     1175.07     54.09 o 
  36   4  11      234.18      161.72     34.10 o 
  38   4  11      304.38      396.21     49.19 o 
  40   4  11       38.28       55.48     33.80 o 
  42   4  11      119.40       89.71     82.80 o 
 -39   5  11       73.80      103.58    121.40 o 
 -37   5  11      412.60      504.61     49.21 o 
 -35   5  11       24.87       24.93     32.27 o 
 -33   5  11      340.07      356.49     62.53 o 
 -31   5  11       99.69       91.53     27.31 o 
 -29   5  11        6.63       59.45     23.35 o 
 -27   5  11        2.37        8.38     18.61 o 
 -25   5  11        2.74       12.39     18.96 o 
 -23   5  11     1207.44     1050.88     51.26 o 
 -21   5  11       35.90       33.69     21.29 o 
 -19   5  11      334.39      450.92     36.54 o 
 -17   5  11        1.60      129.61     56.77 o 
 -15   5  11     1687.20     1408.92    131.35 o 
 -13   5  11      280.72      293.45     68.47 o 
 -11   5  11       38.21       40.55     27.60 o 
  -9   5  11      267.58      292.99     42.68 o 
  -7   5  11      750.50      641.16     30.04 o 
  -5   5  11     1602.50     1760.54     41.11 o 
  -3   5  11      383.36      395.12     23.16 o 
  -1   5  11      509.22      611.06     28.19 o 
   1   5  11       41.32       69.60     13.36 o 
   3   5  11     1795.41     1648.23     45.30 o 
   5   5  11     2772.11     2789.71     58.78 o 
   7   5  11       11.64       18.67     11.04 o 
   9   5  11     2339.62     2009.30     51.14 o 
  11   5  11        1.57       18.76     15.41 o 
  13   5  11     6581.43     6238.05    114.83 o 
  15   5  11     2516.53     2536.09     88.45 o 
  17   5  11        0.04       10.99     23.78 o 
  19   5  11      658.46      577.62     43.92 o 
  21   5  11     1233.38     1121.59     49.66 o 
  23   5  11      273.25      360.10     33.52 o 
  25   5  11       36.77       13.94     23.75 o 
  27   5  11      285.04      335.00     35.88 o 
  29   5  11        2.84      -14.55     26.01 o 
  31   5  11       59.03       54.43     25.98 o 
  33   5  11      386.12      498.88     65.19 o 
  35   5  11      293.07      309.35     59.35 o 
  37   5  11        1.34        2.14     30.63 o 
  39   5  11      261.51      304.56     61.42 o 
 -38   6  11       29.85      101.82     49.16 o 
 -36   6  11       13.89       37.20     42.05 o 
 -34   6  11        0.04       -1.05     65.15 o 
 -32   6  11      581.71      653.54     82.92 o 
 -30   6  11      123.59       57.94     28.49 o 
 -28   6  11       35.36       14.64     22.49 o 
 -26   6  11      703.13      802.11     89.01 o 
 -24   6  11      496.28      389.37     58.43 o 
 -22   6  11      229.66      134.39     61.05 o 
 -20   6  11      579.85      515.72     61.22 o 
 -18   6  11      281.71      483.32     96.94 o 
 -16   6  11     1284.20     1215.90    136.07 o 
 -14   6  11      106.87       22.18     47.51 o 
 -12   6  11      924.04      893.63    114.59 o 
 -10   6  11     2207.77     1844.03    149.70 o 
  -8   6  11      536.32      544.98     63.06 o 
  -6   6  11       10.02       29.81     25.14 o 
  -4   6  11     1661.17     1721.01     53.75 o 
  -2   6  11     2640.20     2577.80     67.78 o 
   0   6  11       31.46       36.13     15.29 o 
   2   6  11     2498.02     2570.88     69.20 o 
   4   6  11      524.34      458.61     29.54 o 
   6   6  11      861.19      764.95     40.21 o 
   8   6  11        1.23       75.87     18.45 o 
  10   6  11       78.94      157.24     25.64 o 
  12   6  11     1325.41     1400.51     67.28 o 
  14   6  11      524.54      521.39     68.79 o 
  16   6  11     1524.38     1668.06     77.29 o 
  18   6  11       82.33       48.24     28.83 o 
  20   6  11     2140.58     2233.15    178.45 o 
  22   6  11     1425.31     1346.33     80.87 o 
  24   6  11       21.03       38.57     32.32 o 
  26   6  11       12.85       43.98     24.20 o 
  28   6  11       75.76       85.54     27.38 o 
  30   6  11      593.04      518.59     47.27 o 
  32   6  11      206.27      222.59     50.92 o 
  34   6  11       99.94      171.57     50.14 o 
  36   6  11       42.30      118.68     57.73 o 
 -33   7  11      586.43      605.38     85.83 o 
 -31   7  11       12.68        8.11     84.89 o 
 -29   7  11      113.58      118.75     56.24 o 
 -27   7  11      224.33      206.62     56.38 o 
 -25   7  11       42.90       91.54     42.83 o 
 -23   7  11     1479.39     1446.65     99.78 o 
 -21   7  11       10.06       52.95     34.94 o 
 -19   7  11     1336.05     1383.80     90.01 o 
 -17   7  11      176.10      142.88     74.76 o 
 -15   7  11       29.56       50.83     59.91 o 
 -13   7  11      117.57      181.66     72.84 o 
 -11   7  11     1317.17     1487.87    153.36 o 
  -9   7  11      271.56      127.51     63.23 o 
  -7   7  11      693.15      707.43    110.39 o 
  -5   7  11     2463.60     2535.03     73.77 o 
  -3   7  11       54.15       84.72     23.17 o 
  -1   7  11      917.96      971.65     79.24 o 
   1   7  11      117.22      104.45     21.96 o 
   3   7  11      892.96     1028.86     69.36 o 
   5   7  11      240.82      218.29     27.87 o 
   7   7  11      513.72      506.69     47.32 o 
   9   7  11     3441.32     3261.00    101.32 o 
  11   7  11       29.57       38.12     24.95 o 
  13   7  11     4786.47     4728.96    133.08 o 
  15   7  11      350.88      397.34     82.25 o 
  17   7  11       34.79       50.33     43.85 o 
  19   7  11      206.02      162.97     37.31 o 
  21   7  11      219.44      195.89     41.75 o 
  23   7  11      664.10      767.57     69.87 o 
  25   7  11        0.31       32.62     33.35 o 
  27   7  11     2807.92     2929.12    123.93 o 
  29   7  11      109.69       81.31     42.60 o 
  31   7  11       16.78       78.29     50.06 o 
  33   7  11       19.16       49.87     51.09 o 
 -30   8  11      125.42       64.28     62.88 o 
 -28   8  11       23.55       46.75     50.09 o 
 -26   8  11      115.89       77.55     49.76 o 
 -24   8  11        0.16        7.89     38.44 o 
 -22   8  11      316.33      296.32     64.89 o 
 -20   8  11       81.02       86.92     43.13 o 
 -18   8  11       94.30       46.98     36.22 o 
 -16   8  11      946.80      975.67     81.01 o 
 -14   8  11      112.01      138.17     80.35 o 
 -12   8  11      535.14      484.20    112.14 o 
 -10   8  11       58.92      142.71     74.59 o 
  -8   8  11      241.03      293.28     91.18 o 
  -6   8  11      175.86      136.25     74.76 o 
  -4   8  11       32.29       -5.92     41.92 o 
  -2   8  11      227.71      240.02     32.81 o 
   0   8  11      483.56      506.64     40.97 o 
   2   8  11      249.76      278.07     34.16 o 
   4   8  11      125.00      113.17     25.45 o 
   6   8  11       24.78       37.99     23.45 o 
   8   8  11      216.59      196.77     33.43 o 
  10   8  11        0.75       23.43     23.92 o 
  12   8  11        3.93       27.08     26.94 o 
  14   8  11      225.72      233.98     42.20 o 
  16   8  11      208.49      247.09     55.48 o 
  18   8  11        7.39       -5.13     25.71 o 
  20   8  11       11.13       18.97     34.11 o 
  22   8  11      429.38      452.29     68.53 o 
  24   8  11       25.02       65.00     37.65 o 
  26   8  11       87.39      160.87     46.47 o 
  28   8  11       17.25       26.15     55.90 o 
  30   8  11     1270.27     1500.45    149.17 o 
 -23   9  11      422.80      467.60     89.61 o 
 -21   9  11       28.21      102.28     77.99 o 
 -19   9  11      120.17      194.26     52.60 o 
 -17   9  11       11.70       48.32     40.65 o 
 -15   9  11       31.28       39.10     37.90 o 
 -13   9  11       31.24       54.09     35.84 o 
 -11   9  11       10.88       11.35     71.27 o 
  -9   9  11      152.58      221.84     96.07 o 
  -7   9  11        3.52       38.78     71.79 o 
  -5   9  11      712.04      760.35    132.75 o 
  -3   9  11       42.19       76.68     74.59 o 
  -1   9  11       24.76       38.05     28.46 o 
   1   9  11      428.50      428.22     53.29 o 
   3   9  11      563.29      588.52     94.94 o 
   5   9  11       33.25       16.23     27.54 o 
   7   9  11       68.81       27.84     29.42 o 
   9   9  11      930.95     1104.97     85.56 o 
  11   9  11        6.22       19.92     27.33 o 
  13   9  11      640.66      740.51     83.51 o 
  15   9  11      112.85      131.31     40.07 o 
  17   9  11      205.24      256.65     46.95 o 
  19   9  11      241.23      158.79     45.64 o 
  21   9  11       39.47       47.52     45.04 o 
  23   9  11      148.87      211.88     68.82 o 
 -14  10  11       97.42       98.28     86.90 o 
 -12  10  11      358.58      438.22     62.62 o 
 -10  10  11       42.23      111.90     42.77 o 
  -8  10  11      415.12      468.33     56.46 o 
  -6  10  11      360.49      513.54    129.43 o 
  -4  10  11      179.66      336.07    115.98 o 
  -2  10  11      668.69      627.25    132.58 o 
   0  10  11       46.61      112.49     37.90 o 
   2  10  11      308.36      328.39     46.64 o 
   4  10  11       39.66       77.56     31.75 o 
   6  10  11      304.71      264.26     43.17 o 
   8  10  11       10.28       56.57     92.75 o 
  10  10  11       53.85       73.83     60.61 o 
  12  10  11      128.01      154.71     45.15 o 
  14  10  11        0.08       73.83     91.06 o 
 -44   0  12      778.72      752.91     59.21 o 
 -42   0  12      344.17      291.88     56.42 o 
 -40   0  12     2052.54     2164.73    122.27 o 
 -38   0  12     2663.92     2837.40    139.74 o 
 -36   0  12      165.92      250.31     50.83 o 
 -34   0  12     1705.20     1595.47    100.61 o 
 -32   0  12     3184.63     3401.40    127.69 o 
 -30   0  12       23.59       11.57     21.34 o 
 -28   0  12     3973.46     3886.63    109.77 o 
 -26   0  12     4454.78     4511.55    118.39 o 
 -24   0  12     4684.83     4710.53    116.00 o 
 -22   0  12     2822.69     2818.99     62.22 o 
 -20   0  12     7958.45     8301.91    115.36 o 
 -18   0  12      596.75      614.22     24.75 o 
 -16   0  12      293.31      440.84     22.93 o 
 -14   0  12      628.78      726.78     26.34 o 
 -12   0  12    42929.94    44322.20    478.66 o 
 -10   0  12      240.46      721.37     22.75 o 
  -8   0  12     9270.85     8518.07    109.11 o 
  -6   0  12    34199.82    34053.95    340.05 o 
  -4   0  12     2643.37     3242.01     52.92 o 
  -2   0  12     6766.31     7702.87     90.93 o 
   0   0  12     8296.83     8670.60    100.10 o 
   2   0  12     5949.30     6001.99     74.72 o 
   4   0  12     9031.20     9389.27    101.60 o 
   6   0  12    17313.26    16853.46    185.80 o 
   8   0  12      216.50      196.98     15.20 o 
  10   0  12     4639.23     4568.29     60.41 o 
  12   0  12     3381.13     3438.62     50.53 o 
  14   0  12      134.95      122.90     11.32 o 
  16   0  12      442.55      502.84     18.70 o 
  18   0  12      180.13      327.21     19.30 o 
  20   0  12    14065.00    12836.63    133.85 o 
  22   0  12     2902.86     2961.92     52.15 o 
  24   0  12    21445.48    21174.39    237.09 o 
  26   0  12        5.33       31.49     15.54 o 
  28   0  12      720.64      715.70     42.46 o 
  30   0  12        0.09        4.99     18.11 o 
  32   0  12        0.02       10.47     17.94 o 
  34   0  12     4034.45     3898.19    174.67 o 
  36   0  12     1673.92     1581.67    111.97 o 
  38   0  12      262.85      236.16     63.76 o 
  40   0  12        1.11       31.79     46.46 o 
  42   0  12     1355.51     1506.91    117.03 o 
  44   0  12      918.76      948.65    100.44 o 
 -45   1  12       30.64      100.61     55.02 o 
 -43   1  12      218.71      231.51     42.46 o 
 -41   1  12      181.72      229.97     95.90 o 
 -39   1  12       98.40       98.68     27.57 o 
 -37   1  12      123.46       56.45     20.16 o 
 -35   1  12      299.70      250.77     29.06 o 
 -33   1  12      127.65       95.74     22.62 o 
 -31   1  12     2252.10     2327.47     81.53 o 
 -29   1  12      370.03      392.49     30.59 o 
 -27   1  12      385.56      350.32     30.21 o 
 -25   1  12     2085.80     2155.02     42.14 o 
 -23   1  12        8.15       16.91      9.85 o 
 -21   1  12      221.43      291.99     14.26 o 
 -19   1  12     3076.23     3043.52     43.71 o 
 -17   1  12     1033.57     1146.60     24.26 o 
 -15   1  12     3596.80     3910.83     46.73 o 
 -13   1  12      503.42      476.89     14.17 o 
 -11   1  12      745.34      979.82     19.31 o 
  -9   1  12      217.06      286.32     10.34 o 
  -7   1  12     1822.23     2044.86     25.96 o 
  -5   1  12     4065.33     3995.48     38.71 o 
  -3   1  12      348.30      518.62     12.58 o 
  -1   1  12     5925.26     5906.08     52.75 o 
   1   1  12     2059.50     2144.65     23.97 o 
   3   1  12     3840.32     4125.65     37.63 o 
   5   1  12      398.69      617.58     12.30 o 
   7   1  12        7.39       28.04      4.41 o 
   9   1  12     5959.30     6470.24     52.58 o 
  11   1  12     3217.45     3497.58     35.58 o 
  13   1  12     2777.25     2757.24     33.77 o 
  15   1  12     2835.80     2800.59     30.92 o 
  17   1  12     2145.93     2139.35     32.09 o 
  19   1  12     1488.16     1311.74     19.36 o 
  21   1  12     1393.69     1423.02     22.34 o 
  23   1  12      837.98      839.23     20.92 o 
  25   1  12      484.50      507.57     21.57 o 
  27   1  12       41.73        2.22     11.71 o 
  29   1  12      256.53      226.35     20.93 o 
  31   1  12      173.99      244.30     30.66 o 
  33   1  12       70.85       55.34     21.18 o 
  35   1  12      997.46      956.17     46.53 o 
  37   1  12     1161.63     1233.22     52.98 o 
  39   1  12       94.72      124.96     52.14 o 
  41   1  12        6.30       29.27     34.59 o 
  43   1  12        0.24       51.40     35.99 o 
  45   1  12      292.24      310.74     80.35 o 
 -44   2  12      303.47      383.76     77.21 o 
 -42   2  12       12.27       42.27     50.13 o 
 -40   2  12      315.48      271.79     66.20 o 
 -38   2  12      643.77      592.48     56.61 o 
 -36   2  12        4.33        5.29     25.93 o 
 -34   2  12       20.68       -3.15     18.16 o 
 -32   2  12        8.66      216.12     37.85 o 
 -30   2  12     2742.64     2642.60     65.09 o 
 -28   2  12      407.26      334.12     25.57 o 
 -26   2  12     2186.86     2102.95     82.78 o 
 -24   2  12      157.36      160.47     19.73 o 
 -22   2  12     4209.92     4247.80    100.78 o 
 -20   2  12       18.91       28.26     13.34 o 
 -18   2  12        4.00       10.50      8.50 o 
 -16   2  12     2992.86     3296.74     53.06 o 
 -14   2  12       73.76      118.82     10.63 o 
 -12   2  12     2347.96     2375.53     38.84 o 
 -10   2  12     2285.22     2588.75     37.41 o 
  -8   2  12     3221.38     2803.95     38.96 o 
  -6   2  12     9417.83     9062.07     94.12 o 
  -4   2  12       55.21       96.06      9.77 o 
  -2   2  12       12.08       26.50      5.80 o 
   0   2  12     8580.70     8514.43     82.33 o 
   2   2  12    10410.19    10300.03    101.31 o 
   4   2  12      229.57      228.37     10.92 o 
   6   2  12    13626.50    13072.17    103.75 o 
   8   2  12     1308.71     1239.20     25.82 o 
  10   2  12     4562.98     4516.48     45.19 o 
  12   2  12     3873.77     3988.04     43.14 o 
  14   2  12     1906.81     1958.56     29.85 o 
  16   2  12       59.93       69.02      8.49 o 
  18   2  12      600.11      455.69     15.21 o 
  20   2  12      805.78      659.00     21.82 o 
  22   2  12     1611.79     1676.65     33.91 o 
  24   2  12     3074.69     3081.70     50.66 o 
  26   2  12       97.49      113.60     13.73 o 
  28   2  12      351.87      269.53     19.75 o 
  30   2  12       50.23       41.77     14.23 o 
  32   2  12     1249.16     1251.94     50.44 o 
  34   2  12      577.09      587.90     32.40 o 
  36   2  12       26.24       47.65     23.38 o 
  38   2  12     2103.00     2061.58    171.38 o 
  40   2  12        1.50      -44.89     44.89 o 
  42   2  12       10.83       34.24     58.34 o 
  44   2  12      211.44      230.92     73.01 o 
 -43   3  12      126.30      115.28     61.14 o 
 -41   3  12      155.54      216.77     72.49 o 
 -39   3  12      247.12      230.22     65.33 o 
 -37   3  12     1320.62     1231.80    113.54 o 
 -35   3  12      641.93      653.35    170.31 o 
 -33   3  12     1456.33     1304.17     62.59 o 
 -31   3  12     3716.81     3504.19     89.14 o 
 -29   3  12      511.52      597.50     42.54 o 
 -27   3  12     2085.62     2108.82     63.27 o 
 -25   3  12      162.35      124.73     21.04 o 
 -23   3  12        0.05       -8.80     12.04 o 
 -21   3  12        3.67       22.49     15.45 o 
 -19   3  12        8.27       -8.17     10.85 o 
 -17   3  12      976.53      821.35     37.78 o 
 -15   3  12     2566.22     2638.28     43.08 o 
 -13   3  12      555.49      569.18     18.87 o 
 -11   3  12     7215.82     7046.98     77.52 o 
  -9   3  12       61.88       95.74     11.42 o 
  -7   3  12       58.31      230.01     14.40 o 
  -5   3  12    14108.47    13807.75    135.35 o 
  -3   3  12     1015.82      980.89     25.90 o 
  -1   3  12    20001.32    20278.91    188.89 o 
   1   3  12     8784.60     8593.21     92.90 o 
   3   3  12    28138.33    27167.54    235.62 o 
   5   3  12      861.85      684.14     20.45 o 
   7   3  12      597.52      516.45     25.76 o 
   9   3  12     1072.08     1030.92     33.50 o 
  11   3  12      152.91      172.04     11.72 o 
  13   3  12     7066.36     6748.35     73.39 o 
  15   3  12     3776.90     3602.01     46.69 o 
  17   3  12      357.94      314.17     14.88 o 
  19   3  12     3290.85     3052.68     56.59 o 
  21   3  12      282.00      280.03     20.12 o 
  23   3  12      302.95      279.92     22.69 o 
  25   3  12        7.33      -11.81     13.42 o 
  27   3  12     1143.33     1276.15     47.87 o 
  29   3  12      514.17      504.32     31.28 o 
  31   3  12     3510.88     3714.24     77.47 o 
  33   3  12      623.46      541.91     42.75 o 
  35   3  12      244.84      243.31     41.61 o 
  37   3  12     1309.19     1367.79     73.73 o 
  39   3  12       12.73       47.14     32.97 o 
  41   3  12      320.97      397.09     51.76 o 
  43   3  12      102.17      116.86     67.25 o 
 -42   4  12      133.29      152.84     71.62 o 
 -40   4  12       63.55       73.19     61.83 o 
 -38   4  12        3.26       27.42     42.91 o 
 -36   4  12        1.91      178.34     63.23 o 
 -34   4  12      159.05      149.86     29.22 o 
 -32   4  12       23.21       24.91     19.55 o 
 -30   4  12        0.24       -0.89     18.02 o 
 -28   4  12      141.68      150.86     24.98 o 
 -26   4  12      172.07      170.56     24.90 o 
 -24   4  12      491.30      458.44     41.27 o 
 -22   4  12        5.71       17.51     16.75 o 
 -20   4  12      332.73      298.86     32.62 o 
 -18   4  12     1330.76     1005.93     51.32 o 
 -16   4  12      812.56      781.29     89.96 o 
 -14   4  12      463.39      772.98     59.65 o 
 -12   4  12     1212.75     1324.12     39.57 o 
 -10   4  12     1983.55     1999.93     43.16 o 
  -8   4  12      319.32      492.15     22.54 o 
  -6   4  12       23.26       60.14      8.45 o 
  -4   4  12       21.61       41.23      9.91 o 
  -2   4  12     1003.80     1022.12     29.91 o 
   0   4  12       87.92       73.49     11.95 o 
   2   4  12        0.03       55.28     11.08 o 
   4   4  12      394.86      295.11     19.88 o 
   6   4  12      404.12      480.37     26.20 o 
   8   4  12      989.88      864.11     35.22 o 
  10   4  12      791.16      786.01     39.11 o 
  12   4  12      622.41      692.15     33.23 o 
  14   4  12       10.06       19.33      9.82 o 
  16   4  12      770.23      767.69     34.63 o 
  18   4  12       23.33       55.00     16.04 o 
  20   4  12        0.45        7.12     15.78 o 
  22   4  12        5.27        4.25     16.70 o 
  24   4  12       31.14       38.33     17.13 o 
  26   4  12      284.87      354.52     29.93 o 
  28   4  12      266.00      291.45     30.01 o 
  30   4  12       55.75       40.15     20.67 o 
  32   4  12       91.05      120.34     25.32 o 
  34   4  12      140.46      146.74     31.95 o 
  36   4  12       19.85       -2.95     24.96 o 
  38   4  12       16.15       70.76     34.15 o 
  40   4  12       34.06       99.59     37.08 o 
  42   4  12       26.14       45.31     65.76 o 
 -39   5  12      276.71      233.52    155.81 o 
 -37   5  12       68.04       70.99     37.39 o 
 -35   5  12      432.29      360.68     53.10 o 
 -33   5  12      961.77      857.91     86.77 o 
 -31   5  12      514.75      485.15     46.15 o 
 -29   5  12        4.54       15.51     20.68 o 
 -27   5  12      865.61      832.71     67.72 o 
 -25   5  12      334.93      204.36     36.06 o 
 -23   5  12        3.51       91.68     45.16 o 
 -21   5  12       59.26      133.64     25.41 o 
 -19   5  12     3153.27     2991.85     95.51 o 
 -17   5  12     4547.20     4232.66    114.51 o 
 -15   5  12     2213.52     2298.18    160.35 o 
 -13   5  12      806.13      591.27     91.00 o 
 -11   5  12       53.08      110.47     38.95 o 
  -9   5  12       88.71      111.57     19.71 o 
  -7   5  12      359.19      434.89     23.77 o 
  -5   5  12     5259.69     5011.11     82.04 o 
  -3   5  12      339.75      295.49     22.24 o 
  -1   5  12    13392.78    12937.33    164.41 o 
   1   5  12      400.19      360.27     24.13 o 
   3   5  12     2735.93     2578.75     54.35 o 
   5   5  12      284.97      379.01     22.44 o 
   7   5  12     1124.55     1055.50     51.46 o 
   9   5  12     3394.79     3328.04     68.32 o 
  11   5  12       72.25       98.29     17.29 o 
  13   5  12     2444.14     2375.17     70.25 o 
  15   5  12     1399.96     1305.47    118.58 o 
  17   5  12     1035.55     1051.72     43.78 o 
  19   5  12      370.65      464.31     33.63 o 
  21   5  12      156.41      184.31     30.22 o 
  23   5  12       43.72       63.71     21.53 o 
  25   5  12      356.16      363.88     49.00 o 
  27   5  12       41.68      170.28     29.84 o 
  29   5  12       31.20       53.97     24.19 o 
  31   5  12      194.92      270.27     74.11 o 
  33   5  12       34.39       58.99     40.58 o 
  35   5  12      250.98      366.73     46.46 o 
  37   5  12      116.88      101.31     35.92 o 
  39   5  12      156.66      188.60     55.26 o 
 -36   6  12      243.48      252.53     66.37 o 
 -34   6  12      656.12      742.10     90.57 o 
 -32   6  12      611.04      680.53     83.58 o 
 -30   6  12       97.09      175.61     34.67 o 
 -28   6  12      301.55      230.32     34.96 o 
 -26   6  12     1192.67     1307.99     77.37 o 
 -24   6  12       39.89        1.71     31.44 o 
 -22   6  12     1423.92     1199.70    204.63 o 
 -20   6  12      161.80      128.65     39.68 o 
 -18   6  12      245.11      230.57     81.40 o 
 -16   6  12       87.77      113.54     60.44 o 
 -14   6  12       42.57        1.92     45.76 o 
 -12   6  12     2838.27     2673.55    182.53 o 
 -10   6  12      232.02      304.81     77.56 o 
  -8   6  12     4126.25     4279.14    318.69 o 
  -6   6  12      247.42      290.40     28.17 o 
  -4   6  12     1214.40     1327.82     50.49 o 
  -2   6  12      651.46      681.65     34.30 o 
   0   6  12      107.97       94.19     20.86 o 
   2   6  12       11.43       72.30     19.13 o 
   4   6  12     1538.10     1368.37     51.87 o 
   6   6  12      708.14      709.74     36.22 o 
   8   6  12     3449.09     3393.97     76.45 o 
  10   6  12      910.44      866.03     46.48 o 
  12   6  12      663.10      759.91     53.87 o 
  14   6  12       19.07      100.04     29.40 o 
  16   6  12       72.19      139.41     32.10 o 
  18   6  12        6.91       32.46     40.89 o 
  20   6  12      879.61      911.64     95.55 o 
  22   6  12     1109.34     1114.61     75.53 o 
  24   6  12     1611.69     1887.45     95.02 o 
  26   6  12      315.99      369.00     53.68 o 
  28   6  12       54.80       52.45     27.07 o 
  30   6  12     1000.03      956.35     61.00 o 
  32   6  12       39.00       56.29     41.38 o 
  34   6  12      135.52       82.92     43.27 o 
  36   6  12        0.41       76.65     57.15 o 
 -33   7  12       24.65       34.25     48.87 o 
 -31   7  12      176.21      152.42     57.92 o 
 -29   7  12       34.62      -11.51     42.14 o 
 -27   7  12       22.17       22.51     37.52 o 
 -25   7  12     2381.46     2564.58    128.94 o 
 -23   7  12        9.00       16.59     36.86 o 
 -21   7  12      112.61      132.71     43.55 o 
 -19   7  12        0.10       40.95     34.54 o 
 -17   7  12       48.11      118.43     73.36 o 
 -15   7  12       58.61       -7.16     51.70 o 
 -13   7  12      310.49      315.64     93.63 o 
 -11   7  12       55.74       67.42     60.09 o 
  -9   7  12      248.60      276.16     84.37 o 
  -7   7  12      474.90      433.37     96.25 o 
  -5   7  12     1577.72     1618.16     73.61 o 
  -3   7  12        0.35       54.75     21.84 o 
  -1   7  12      246.78      224.11     49.61 o 
   1   7  12       28.92       19.32     18.05 o 
   3   7  12        1.39       15.73     34.54 o 
   5   7  12      393.14      400.44     49.11 o 
   7   7  12        5.36       -2.80     18.29 o 
   9   7  12      399.47      370.18     56.09 o 
  11   7  12      611.97      718.73     60.82 o 
  13   7  12       15.80      144.69     33.84 o 
  15   7  12      311.96      398.94     81.68 o 
  17   7  12      366.92      363.05     47.62 o 
  19   7  12        0.43       16.87     27.55 o 
  21   7  12      131.74       52.22     38.53 o 
  23   7  12      135.23      183.39     43.04 o 
  25   7  12      707.34      708.69     70.55 o 
  27   7  12       89.18      138.30     44.39 o 
  29   7  12        0.10      -36.37     40.64 o 
  31   7  12      535.53      632.44    157.38 o 
  33   7  12      188.05      122.05    125.50 o 
 -28   8  12      328.53      328.69     70.60 o 
 -26   8  12      468.22      389.97     69.95 o 
 -24   8  12      968.26      980.73    120.79 o 
 -22   8  12      196.77      167.59     50.67 o 
 -20   8  12      261.41      322.81     59.97 o 
 -18   8  12       14.86       37.70     36.96 o 
 -16   8  12      553.40      505.46     64.36 o 
 -14   8  12     1104.77     1044.90    149.52 o 
 -12   8  12      517.51      765.07    131.53 o 
 -10   8  12        0.58      -11.35     61.83 o 
  -8   8  12     1044.03     1020.62    135.90 o 
  -6   8  12      456.46      535.20    109.17 o 
  -4   8  12      261.40      338.49     61.66 o 
  -2   8  12       43.32       92.86     25.64 o 
   0   8  12      467.00      391.96     39.21 o 
   2   8  12      103.99      126.91     28.02 o 
   4   8  12       77.24       86.72     23.61 o 
   6   8  12     1168.95     1165.00     62.37 o 
   8   8  12      734.04      660.22     52.35 o 
  10   8  12      180.35      154.32     43.08 o 
  12   8  12     1029.02     1000.64     65.95 o 
  14   8  12       46.54       24.16     29.70 o 
  16   8  12       81.98       17.79     43.77 o 
  18   8  12       65.82       46.19     32.25 o 
  20   8  12      785.41      625.43     77.71 o 
  22   8  12       68.86       78.55     44.97 o 
  24   8  12      757.75      883.07     91.75 o 
  26   8  12      159.73      181.20     49.22 o 
  28   8  12       67.01      107.90     56.33 o 
 -23   9  12       31.29       70.74     59.04 o 
 -21   9  12       58.47       91.15     49.55 o 
 -19   9  12        0.56       19.19     39.25 o 
 -17   9  12      516.09      596.40     72.44 o 
 -15   9  12        0.16      -33.16     40.61 o 
 -13   9  12       50.81       14.21     56.86 o 
 -11   9  12        1.39       26.90     67.95 o 
  -9   9  12      181.84      182.01     88.91 o 
  -7   9  12        0.15      -28.47     58.69 o 
  -5   9  12      148.98       24.45     69.87 o 
  -3   9  12       45.31       40.03     29.50 o 
  -1   9  12        6.45        8.42     27.66 o 
   1   9  12       49.33       88.57     28.70 o 
   3   9  12       74.87       40.06     28.67 o 
   5   9  12       17.00       41.93     31.65 o 
   7   9  12      110.78      170.06     39.81 o 
   9   9  12      210.18      295.03     47.22 o 
  11   9  12      242.05      236.45     54.40 o 
  13   9  12       34.38       57.08     34.97 o 
  15   9  12       45.18      -20.79     31.74 o 
  17   9  12      295.30      359.28     58.26 o 
  19   9  12       34.35       12.89     35.09 o 
  21   9  12      131.30      212.02     57.88 o 
  23   9  12        4.14       48.38     54.32 o 
 -12  10  12       25.77       86.46     44.46 o 
 -10  10  12      118.65      170.01     48.78 o 
  -8  10  12      132.23       83.32     93.45 o 
  -6  10  12       57.55      130.13     97.82 o 
  -4  10  12      736.68      855.03    150.39 o 
  -2  10  12       69.89      129.78     88.73 o 
   0  10  12       67.74      121.92     38.78 o 
   2  10  12       14.83       73.54     35.98 o 
   4  10  12       14.19       -3.49     31.62 o 
   6  10  12        0.04       42.18     33.12 o 
   8  10  12      472.97      406.84     76.94 o 
  10  10  12      240.73      186.85     45.62 o 
  12  10  12      240.47      231.58     49.10 o 
 -45   1  13      717.39      971.71     96.59 o 
 -43   1  13      986.81     1132.15     70.02 o 
 -41   1  13      496.93      539.73     52.35 o 
 -39   1  13       88.21       98.14     33.50 o 
 -37   1  13     1449.61     1580.36    134.24 o 
 -35   1  13       90.09      105.19     23.46 o 
 -33   1  13      323.68      425.40     33.64 o 
 -31   1  13      140.56      181.79     24.92 o 
 -29   1  13     5402.46     5299.58    121.74 o 
 -27   1  13      288.52      291.24     25.05 o 
 -25   1  13        9.62      163.72     16.07 o 
 -23   1  13      225.43      283.33     24.47 o 
 -21   1  13     3006.99     2933.91     42.44 o 
 -19   1  13       73.52       73.87      9.74 o 
 -17   1  13      139.79      325.60     14.36 o 
 -15   1  13    13511.72    12523.95    115.43 o 
 -13   1  13       83.43       61.86      7.15 o 
 -11   1  13     1213.42     1480.53     24.75 o 
  -9   1  13     4398.96     4107.28     44.63 o 
  -7   1  13     8387.35     9108.77     78.67 o 
  -5   1  13     3133.41     3455.24     35.73 o 
  -3   1  13     1193.23     1419.47     19.58 o 
  -1   1  13     2838.36     2683.42     30.60 o 
   1   1  13     3984.21     3806.93     37.91 o 
   3   1  13      793.01      776.02     13.98 o 
   5   1  13    20787.28    20355.26    140.69 o 
   7   1  13    12117.65    11734.05     85.14 o 
   9   1  13     5329.35     5302.38     46.02 o 
  11   1  13      672.28      806.68     15.49 o 
  13   1  13     6796.73     6524.39    101.68 o 
  15   1  13        4.33        3.42      4.83 o 
  17   1  13     6437.59     6206.06     57.11 o 
  19   1  13      662.16      678.29     17.82 o 
  21   1  13     7050.78     6978.28     66.25 o 
  23   1  13      115.21      130.33     11.10 o 
  25   1  13     2843.47     2771.29     54.26 o 
  27   1  13      100.03       81.62     14.24 o 
  29   1  13      168.23      168.83     19.64 o 
  31   1  13      714.20      730.53     39.79 o 
  33   1  13       65.07       22.76     20.03 o 
  35   1  13     2439.01     2379.73     90.94 o 
  37   1  13       81.62       85.23     24.22 o 
  39   1  13      629.57      681.27     57.89 o 
  41   1  13      431.78      572.83     60.87 o 
  43   1  13       61.98      137.78     40.52 o 
  45   1  13      571.66      586.90     95.02 o 
 -44   2  13       71.12      116.68     61.14 o 
 -42   2  13       82.05      151.97     62.71 o 
 -40   2  13        5.25      -18.34     46.46 o 
 -38   2  13      203.17      184.64     42.05 o 
 -36   2  13      715.69      637.32     56.83 o 
 -34   2  13      644.79      805.12     88.61 o 
 -32   2  13        3.04        9.50     18.46 o 
 -30   2  13        1.35       -0.66     14.43 o 
 -28   2  13        0.64       17.72     14.27 o 
 -26   2  13     2041.01     2031.26     60.49 o 
 -24   2  13       54.43       93.22     17.58 o 
 -22   2  13     4593.42     4226.84     79.50 o 
 -20   2  13      953.00      991.05     39.02 o 
 -18   2  13     3533.91     3327.48     55.97 o 
 -16   2  13     8996.73     9056.72    104.57 o 
 -14   2  13      291.47      273.90     14.67 o 
 -12   2  13      304.11      307.45     14.83 o 
 -10   2  13      392.44      478.00     15.89 o 
  -8   2  13     3994.69     3834.35     49.50 o 
  -6   2  13       60.63      243.47     12.80 o 
  -4   2  13     3818.08     3753.93     50.11 o 
  -2   2  13     7581.53     7194.71     73.06 o 
   0   2  13     7409.91     7771.11     77.82 o 
   2   2  13      297.10      382.76     13.66 o 
   4   2  13     6787.94     6978.37     69.49 o 
   6   2  13       14.62      197.40      9.60 o 
   8   2  13      407.24      417.85     11.23 o 
  10   2  13      818.18      632.91     13.91 o 
  12   2  13     1454.59     1257.99     25.16 o 
  14   2  13      240.76      214.23     10.84 o 
  16   2  13        1.35       12.19      6.17 o 
  18   2  13      343.88      272.28     13.25 o 
  20   2  13      263.42      261.48     13.24 o 
  22   2  13     1517.58     1470.19     36.02 o 
  24   2  13      348.91      356.32     22.39 o 
  26   2  13     1940.09     1927.75     50.95 o 
  28   2  13     1699.44     1722.61     41.67 o 
  30   2  13      531.06      499.71     26.87 o 
  32   2  13      558.35      563.74     32.01 o 
  34   2  13        1.83        2.52     16.92 o 
  36   2  13      128.24      120.91     32.78 o 
  38   2  13     1115.07     1167.47     68.79 o 
  40   2  13      153.27      110.34     48.12 o 
  42   2  13       22.04      116.86     63.76 o 
  44   2  13      116.95      110.39     64.45 o 
 -43   3  13        2.59       -2.10     48.56 o 
 -41   3  13      168.99      196.68     66.73 o 
 -39   3  13      670.70      510.40     85.76 o 
 -37   3  13     1771.47     1813.99    132.05 o 
 -35   3  13      397.82      444.51     50.53 o 
 -33   3  13      325.17      316.95     38.63 o 
 -31   3  13      252.46      278.74     31.88 o 
 -29   3  13     4365.51     4197.17     96.66 o 
 -27   3  13        1.91       17.90     16.70 o 
 -25   3  13      435.90      389.46     30.70 o 
 -23   3  13      610.63      471.84     31.22 o 
 -21   3  13     1255.33     1127.85     60.27 o 
 -19   3  13      703.07      677.75     36.51 o 
 -17   3  13      454.66      401.35     25.85 o 
 -15   3  13     3987.43     3942.41     62.44 o 
 -13   3  13      653.46      757.61     23.61 o 
 -11   3  13      712.33      809.80     20.69 o 
  -9   3  13      169.66      186.76     13.09 o 
  -7   3  13     3421.93     4116.82     60.53 o 
  -5   3  13     1216.34     1284.17     26.90 o 
  -3   3  13        9.83       24.93      6.99 o 
  -1   3  13       12.78      219.12     15.89 o 
   1   3  13        3.51       28.27      7.45 o 
   3   3  13     1220.81     1220.01     26.74 o 
   5   3  13     2044.06     2220.16     36.65 o 
   7   3  13      252.54      378.95     15.30 o 
   9   3  13     1872.98     2039.06     34.92 o 
  11   3  13     3111.82     3339.91     43.73 o 
  13   3  13       37.45       78.60      9.26 o 
  15   3  13        8.39       21.80      7.80 o 
  17   3  13     3242.64     3436.96     47.19 o 
  19   3  13       23.21       57.02     14.34 o 
  21   3  13      141.38      212.48     25.99 o 
  23   3  13      851.43      847.97     32.66 o 
  25   3  13      110.38       58.06     16.50 o 
  27   3  13      405.83      337.00     26.89 o 
  29   3  13      107.75      111.08     20.36 o 
  31   3  13       17.27       20.23     17.39 o 
  33   3  13        6.74       14.93     18.96 o 
  35   3  13      196.67      186.10     28.35 o 
  37   3  13        7.14       17.08     29.33 o 
  39   3  13      164.98      170.44     39.30 o 
  41   3  13      103.89      119.27     52.37 o 
  43   3  13       59.94      118.43     66.03 o 
 -42   4  13      759.16      762.45    105.50 o 
 -40   4  13      375.72      327.69     80.70 o 
 -38   4  13      699.68      537.12     90.48 o 
 -36   4  13      304.29      404.89     80.35 o 
 -34   4  13       64.26       25.41     30.22 o 
 -32   4  13      257.46      208.59     47.57 o 
 -30   4  13     1415.57     1435.14     57.39 o 
 -28   4  13        2.42       73.15     20.66 o 
 -26   4  13      903.05      768.94     44.52 o 
 -24   4  13      148.00      166.39     24.18 o 
 -22   4  13     1124.27     1168.10     55.53 o 
 -20   4  13      293.66      289.09     33.54 o 
 -18   4  13      612.67      674.57     43.87 o 
 -16   4  13     3934.15     3983.79    110.12 o 
 -14   4  13     2408.82     2414.64     76.89 o 
 -12   4  13      446.95      482.73     27.62 o 
 -10   4  13     2773.87     2746.34     90.28 o 
  -8   4  13    20384.29    20657.89    212.96 o 
  -6   4  13     2488.68     2246.52     37.94 o 
  -4   4  13     4088.18     3812.91     52.64 o 
  -2   4  13     9893.56     9421.84    130.79 o 
   0   4  13     3777.68     3618.64     61.51 o 
   2   4  13      155.10      127.74     15.45 o 
   4   4  13      176.67      224.21     18.15 o 
   6   4  13     1108.03     1032.38     24.89 o 
   8   4  13      259.85      251.27     13.87 o 
  10   4  13     2821.10     2492.51     44.32 o 
  12   4  13     1336.23     1172.14     48.89 o 
  14   4  13     4527.36     4413.37     69.00 o 
  16   4  13        0.72       53.48     15.36 o 
  18   4  13      225.50      126.99     19.48 o 
  20   4  13      893.67      853.78     43.01 o 
  22   4  13       39.89       35.43     17.56 o 
  24   4  13      878.36      856.56     46.48 o 
  26   4  13     3795.23     3659.72     83.37 o 
  28   4  13     5320.99     5535.90    165.82 o 
  30   4  13     3568.48     3821.37     89.88 o 
  32   4  13      148.51       96.49     35.24 o 
  34   4  13     1440.24     1432.11     60.82 o 
  36   4  13       54.18       58.17     28.44 o 
  38   4  13      476.34      427.38     52.82 o 
  40   4  13       78.96       44.16     34.40 o 
 -39   5  13      214.83      253.21     67.57 o 
 -37   5  13       71.57      122.36     39.69 o 
 -35   5  13       13.45       74.60     33.89 o 
 -33   5  13      244.27      259.06     63.67 o 
 -31   5  13      582.47      609.57     51.04 o 
 -29   5  13      365.15      288.96     38.15 o 
 -27   5  13      354.20      430.22     40.44 o 
 -25   5  13       28.32       39.57     21.59 o 
 -23   5  13      168.69      246.13     46.98 o 
 -21   5  13      290.61      362.98     78.08 o 
 -19   5  13      271.92      275.90     35.72 o 
 -17   5  13      417.15      344.10     32.61 o 
 -15   5  13      529.16      419.74     85.94 o 
 -13   5  13       34.00      148.30     57.47 o 
 -11   5  13     7587.03     7283.26    188.61 o 
  -9   5  13      304.57      347.60     29.65 o 
  -7   5  13     2945.09     2933.32     65.60 o 
  -5   5  13     2597.22     2608.79     60.61 o 
  -3   5  13      172.89      162.85     18.47 o 
  -1   5  13     1993.22     2027.35     50.00 o 
   1   5  13       46.84      124.45     16.90 o 
   3   5  13      451.76      403.36     24.76 o 
   5   5  13     4456.46     4087.73     77.13 o 
   7   5  13      157.44      173.45     19.87 o 
   9   5  13     1585.07     1490.74     44.98 o 
  11   5  13      116.45       70.34     19.55 o 
  13   5  13      302.67      256.58     28.96 o 
  15   5  13        1.12       12.95     27.14 o 
  17   5  13      182.44      238.63     25.04 o 
  19   5  13        0.08       12.19     16.46 o 
  21   5  13       77.32       52.56     20.63 o 
  23   5  13      888.12      897.08     49.38 o 
  25   5  13     1061.70     1078.02     64.77 o 
  27   5  13      692.21      703.62     48.62 o 
  29   5  13      140.27       73.85     26.65 o 
  31   5  13      573.27      645.22     51.26 o 
  33   5  13      384.31      364.41     57.94 o 
  35   5  13      955.71     1012.32     66.69 o 
  37   5  13       68.63       79.74     33.76 o 
  39   5  13      350.00      526.63     73.51 o 
 -36   6  13       73.88      105.72     55.73 o 
 -34   6  13       37.41       53.49    105.33 o 
 -32   6  13      224.33      273.85     62.72 o 
 -30   6  13       21.74       14.66     44.72 o 
 -28   6  13     1475.80     1583.41     72.95 o 
 -26   6  13      551.39      648.61     52.09 o 
 -24   6  13       46.03      102.04     28.07 o 
 -22   6  13     1356.13     1395.48     92.38 o 
 -20   6  13      602.98      780.44    124.19 o 
 -18   6  13     1096.90     1017.30    134.85 o 
 -16   6  13      252.68      246.29     81.05 o 
 -14   6  13      500.57      379.74     88.91 o 
 -12   6  13      706.48      778.70    113.36 o 
 -10   6  13      355.60      271.62     74.41 o 
  -8   6  13      860.88      947.31     49.71 o 
  -6   6  13      278.12      271.40     34.92 o 
  -4   6  13       29.51       54.44     18.62 o 
  -2   6  13       38.18       75.58     19.12 o 
   0   6  13      312.65      298.78     28.93 o 
   2   6  13      725.22      628.06     46.94 o 
   4   6  13      643.24      762.22     42.16 o 
   6   6  13        0.76       12.80     17.27 o 
   8   6  13     1434.00     1298.43     47.82 o 
  10   6  13      614.46      729.79     64.57 o 
  12   6  13      432.91      398.14     42.89 o 
  14   6  13      778.44      646.29     62.05 o 
  16   6  13     2026.08     2205.10     88.64 o 
  18   6  13     1214.47     1218.05     73.69 o 
  20   6  13      677.13      585.68     63.32 o 
  22   6  13     1240.49     1161.06     77.47 o 
  24   6  13       38.45       35.62     23.52 o 
  26   6  13       74.51       53.28     25.09 o 
  28   6  13      141.15      161.21     44.08 o 
  30   6  13       17.91      -27.35     33.52 o 
  32   6  13      118.15      101.01     44.81 o 
  34   6  13       16.76       21.53     41.40 o 
  36   6  13       44.32       46.22     51.27 o 
 -33   7  13       81.08      106.76     56.53 o 
 -31   7  13       37.37      198.45     61.22 o 
 -29   7  13       87.76       89.85     47.27 o 
 -27   7  13      274.55      228.80     79.30 o 
 -25   7  13      523.67      603.93     98.69 o 
 -23   7  13      520.10      563.79     71.33 o 
 -21   7  13       27.12       47.95     36.42 o 
 -19   7  13      287.30      406.76    125.59 o 
 -17   7  13      877.79      950.57    138.34 o 
 -15   7  13     1468.22     1571.89    168.73 o 
 -13   7  13     3745.81     3563.34    231.44 o 
 -11   7  13     1762.98     2011.02    181.14 o 
  -9   7  13     6079.38     6152.35    304.46 o 
  -7   7  13     1051.60      978.52    128.04 o 
  -5   7  13        1.76       30.12     26.74 o 
  -3   7  13       46.85       23.30     32.21 o 
  -1   7  13       10.63       29.56     20.09 o 
   1   7  13     1036.74     1064.15     50.20 o 
   3   7  13      651.86      687.31     42.58 o 
   5   7  13     1591.17     1665.26     61.79 o 
   7   7  13     2206.67     2031.31     85.22 o 
   9   7  13     1463.30     1481.00     71.75 o 
  11   7  13        3.58       -2.88     24.52 o 
  13   7  13     2006.99     1876.02     97.12 o 
  15   7  13       17.74       55.15     29.09 o 
  17   7  13      828.34      712.70     61.65 o 
  19   7  13     1132.74     1162.18     85.70 o 
  21   7  13        1.28       -8.09     30.02 o 
  23   7  13      171.68      181.77     43.80 o 
  25   7  13        8.65       35.16     35.10 o 
  27   7  13       32.57       23.82     50.70 o 
  29   7  13      290.35      283.56     54.74 o 
  31   7  13      817.38     1038.11    104.63 o 
  33   7  13       63.86      100.00     55.09 o 
 -28   8  13       70.23       37.97     49.60 o 
 -26   8  13        0.18       48.64     44.49 o 
 -24   8  13       33.29       75.82     47.29 o 
 -22   8  13     1003.52     1175.02    264.11 o 
 -20   8  13      328.90      337.40     62.10 o 
 -18   8  13      141.87      170.01     47.84 o 
 -16   8  13      292.75      188.47     84.72 o 
 -14   8  13       72.03      158.95     79.65 o 
 -12   8  13      183.31      177.82     88.91 o 
 -10   8  13       46.47      126.46     70.74 o 
  -8   8  13      185.36      320.00     95.55 o 
  -6   8  13       11.96       60.26     60.09 o 
  -4   8  13      720.52      733.14     57.96 o 
  -2   8  13     1034.24      948.85     55.84 o 
   0   8  13        0.48        7.30     22.81 o 
   2   8  13       12.47       29.57     23.07 o 
   4   8  13      478.34      550.79     46.57 o 
   6   8  13        1.33       48.65     25.77 o 
   8   8  13      206.41      235.34     46.02 o 
  10   8  13      697.29      752.89     58.11 o 
  12   8  13      767.48      798.42     61.79 o 
  14   8  13     1522.98     1632.70     97.79 o 
  16   8  13       51.99       38.64     31.37 o 
  18   8  13       22.18       30.88     32.98 o 
  20   8  13       13.79       63.32     35.35 o 
  22   8  13       81.78      123.36     42.02 o 
  24   8  13       61.50       30.50     38.16 o 
  26   8  13       88.19       49.57     45.79 o 
  28   8  13       56.63      157.03     75.63 o 
 -23   9  13      194.94      168.21     69.17 o 
 -21   9  13        0.53       24.83     64.02 o 
 -19   9  13        0.02        6.59     37.50 o 
 -17   9  13      388.19      394.38     64.34 o 
 -15   9  13      121.31      165.42     76.59 o 
 -13   9  13        0.45       -5.59     69.69 o 
 -11   9  13       57.41       28.65     73.54 o 
  -9   9  13      148.69      189.17     97.64 o 
  -7   9  13       94.71       67.77     75.98 o 
  -5   9  13        0.80       11.70     66.38 o 
  -3   9  13      134.58      127.30     39.56 o 
  -1   9  13      384.04      359.75     46.12 o 
   1   9  13        1.42       13.09     25.38 o 
   3   9  13       79.00      107.20     34.44 o 
   5   9  13      456.80      431.88    117.29 o 
   7   9  13        6.52       -5.65     25.53 o 
   9   9  13      430.89      475.20     55.44 o 
  11   9  13      254.95      268.30     43.38 o 
  13   9  13      120.35      136.30     38.41 o 
  15   9  13       37.59       43.57     32.90 o 
  17   9  13      213.69      278.73     50.00 o 
  19   9  13       48.23       73.13     37.25 o 
  21   9  13      204.32      202.99     57.19 o 
 -12  10  13        3.15      -18.01     40.15 o 
 -10  10  13      310.26      395.02     59.01 o 
  -8  10  13      111.51       74.06     92.58 o 
  -6  10  13      573.44      525.07    135.20 o 
  -4  10  13      500.38      481.05    129.43 o 
  -2  10  13      273.16      316.16    110.22 o 
   0  10  13       54.47       81.22     38.25 o 
   2  10  13      721.49      797.73     71.79 o 
   4  10  13       26.32       26.03     35.28 o 
   6  10  13      123.00      128.10     49.52 o 
   8  10  13       31.25       48.55     34.74 o 
  10  10  13      330.98      347.32     54.66 o 
  12  10  13        1.60       57.80     41.52 o 
 -42   0  14       57.32      118.43     49.43 o 
 -40   0  14     1463.24     1529.09    103.41 o 
 -38   0  14        1.65       54.85     41.57 o 
 -36   0  14      519.97      689.61     73.01 o 
 -34   0  14      571.02      673.37     71.27 o 
 -32   0  14     1311.81     1415.07     66.41 o 
 -30   0  14     1809.30     2344.48     84.06 o 
 -28   0  14     1100.02     1097.96     59.91 o 
 -26   0  14     9315.78     9225.52    198.58 o 
 -24   0  14     1854.38     1926.47     59.81 o 
 -22   0  14     3876.47     3805.02     76.63 o 
 -20   0  14    35774.03    35123.88    436.69 o 
 -18   0  14     8012.45     8036.86    124.57 o 
 -16   0  14     5461.97     4995.30     86.60 o 
 -14   0  14     5808.51     6502.35    103.07 o 
 -12   0  14     2548.36     2537.73     48.94 o 
 -10   0  14    17884.04    19064.44    222.70 o 
  -8   0  14      303.55      876.36     34.84 o 
  -6   0  14    23879.88    24910.80    257.81 o 
  -4   0  14     1934.58     2464.16     41.90 o 
  -2   0  14      234.55      113.49     11.65 o 
   0   0  14     6287.73     6105.23     78.08 o 
   2   0  14    12547.83    11650.20    132.03 o 
   4   0  14     1631.34     1804.46     34.66 o 
   6   0  14     6275.16     5870.10     72.79 o 
   8   0  14      297.68      457.08     19.96 o 
  10   0  14      161.95      190.20     12.78 o 
  12   0  14     3696.70     3312.72     51.43 o 
  14   0  14      132.29      140.26     13.78 o 
  16   0  14    31216.66    29951.52    272.32 o 
  18   0  14      506.02      629.30     22.08 o 
  20   0  14    14889.14    14190.70    252.81 o 
  22   0  14     1519.48     1397.31     41.21 o 
  24   0  14     3579.10     3693.02     73.11 o 
  26   0  14      474.32      423.11     29.63 o 
  28   0  14       62.54      138.89     25.55 o 
  30   0  14     3833.01     3832.67     99.27 o 
  32   0  14        6.09      -15.30     18.66 o 
  34   0  14     2772.15     2869.15    174.41 o 
  36   0  14      181.18       55.02     45.76 o 
  38   0  14      819.63      508.13     75.28 o 
  40   0  14       65.83       85.07     50.48 o 
  42   0  14      138.13      196.86     62.88 o 
  44   0  14        7.81      -20.26     46.99 o 
 -43   1  14      126.39      163.75     40.51 o 
 -41   1  14       16.87       47.25     32.40 o 
 -39   1  14      772.67      754.96     58.26 o 
 -37   1  14      409.34      306.11     44.34 o 
 -35   1  14      151.44      159.94     36.05 o 
 -33   1  14       71.39       31.02     20.16 o 
 -31   1  14      984.99     1031.31     46.27 o 
 -29   1  14      275.46      230.08     32.86 o 
 -27   1  14       95.22       78.06     18.26 o 
 -25   1  14     1142.33     1194.78     33.61 o 
 -23   1  14    12743.48    12671.08    138.45 o 
 -21   1  14      391.45      481.72     18.90 o 
 -19   1  14     2402.40     2362.06     38.64 o 
 -17   1  14      812.54      897.71     22.66 o 
 -15   1  14      547.60      663.39     20.14 o 
 -13   1  14        4.53       63.30      7.70 o 
 -11   1  14      119.61      150.82     11.22 o 
  -9   1  14     3164.20     3327.62     38.05 o 
  -7   1  14    13709.72    15560.14    124.86 o 
  -5   1  14      864.89      704.60     14.72 o 
  -3   1  14     3580.42     3598.50     36.28 o 
  -1   1  14       60.51      173.16      8.22 o 
   1   1  14     6421.44     7352.40     62.99 o 
   3   1  14       27.14       68.32      5.99 o 
   5   1  14     6519.84     6983.70     58.25 o 
   7   1  14       95.86      244.89     13.13 o 
   9   1  14     5985.26     6171.46     54.31 o 
  11   1  14      311.14      394.43     11.14 o 
  13   1  14       21.72       30.90      5.69 o 
  15   1  14     2874.68     2791.60     38.02 o 
  17   1  14     3090.80     3000.84     36.72 o 
  19   1  14      732.32      572.68     16.33 o 
  21   1  14      279.95      260.42     14.15 o 
  23   1  14       27.87       61.49     10.47 o 
  25   1  14      369.65      405.45     23.39 o 
  27   1  14      310.53      252.40     26.62 o 
  29   1  14      387.41      332.70     36.92 o 
  31   1  14       25.53       19.91     18.32 o 
  33   1  14      610.26      439.04     33.85 o 
  35   1  14       97.18      157.63     26.10 o 
  37   1  14      109.39      118.02     32.20 o 
  39   1  14       16.50       -5.11     27.85 o 
  41   1  14       14.90       34.91     32.94 o 
  43   1  14        8.82       29.57     35.09 o 
 -44   2  14      423.16      412.06     80.52 o 
 -42   2  14      602.72      823.06     97.12 o 
 -40   2  14       26.17      135.72     57.64 o 
 -38   2  14      433.84      374.67     74.93 o 
 -36   2  14      322.53      274.84     44.99 o 
 -34   2  14     2040.55     2106.11     66.57 o 
 -32   2  14       29.46      147.38     40.87 o 
 -30   2  14     1106.60     1167.66     43.87 o 
 -28   2  14        1.89        5.08     14.08 o 
 -26   2  14     4440.46     4279.79     92.47 o 
 -24   2  14      463.65      368.48     26.50 o 
 -22   2  14       56.26        4.40     13.32 o 
 -20   2  14       97.81       95.25     17.90 o 
 -18   2  14       20.70       34.84      9.36 o 
 -16   2  14        0.76       10.66      8.21 o 
 -14   2  14      345.70      274.39     15.15 o 
 -12   2  14     1371.51     1266.64     36.90 o 
 -10   2  14      450.78      578.90     17.98 o 
  -8   2  14     5027.18     5023.97     61.08 o 
  -6   2  14        0.48      153.52     10.12 o 
  -4   2  14     7667.08     7673.59     85.09 o 
  -2   2  14     4535.20     4589.15     50.29 o 
   0   2  14     1574.20     1351.59     23.66 o 
   2   2  14     2069.54     1911.70     28.07 o 
   4   2  14     2286.98     2636.63     34.29 o 
   6   2  14     5548.08     6139.37     56.38 o 
   8   2  14    17349.53    17936.51    131.46 o 
  10   2  14     1450.40     1548.60     23.15 o 
  12   2  14     5770.88     5650.35     65.80 o 
  14   2  14     4848.98     4436.11     46.84 o 
  16   2  14     5315.00     4887.33     51.07 o 
  18   2  14     2760.82     2578.10     34.85 o 
  20   2  14      401.06      397.51     23.43 o 
  22   2  14     1707.25     1631.95     37.54 o 
  24   2  14      248.23      311.18     18.20 o 
  26   2  14      715.42      712.36     38.17 o 
  28   2  14     1198.88     1146.64     60.63 o 
  30   2  14     1946.42     1900.66     57.59 o 
  32   2  14      287.91      282.12     27.19 o 
  34   2  14      723.46      704.33     39.26 o 
  36   2  14       57.10       35.40     31.88 o 
  38   2  14      870.99      859.50     93.89 o 
  40   2  14      721.07      816.55     81.96 o 
  42   2  14     1428.14     1372.59    125.94 o 
  44   2  14       46.61       37.03     60.96 o 
 -43   3  14      152.46      178.34     68.82 o 
 -41   3  14      484.07      458.52     84.72 o 
 -39   3  14      462.10      534.85     86.11 o 
 -37   3  14      271.11      221.49     68.30 o 
 -35   3  14      124.47      111.66     35.00 o 
 -33   3  14       70.29      151.49     31.11 o 
 -31   3  14      226.39      285.89     32.42 o 
 -29   3  14      175.92      178.17     26.11 o 
 -27   3  14       84.17      136.41     23.43 o 
 -25   3  14     2899.98     2945.33     75.24 o 
 -23   3  14      944.03      927.51     44.37 o 
 -21   3  14      574.88      556.22     35.70 o 
 -19   3  14      562.97      567.11     39.33 o 
 -17   3  14       90.54       86.35     19.51 o 
 -15   3  14       47.81       22.38      8.67 o 
 -13   3  14      998.15     1063.08     27.02 o 
 -11   3  14     3523.82     3724.00     50.92 o 
  -9   3  14     6236.35     6138.34     79.70 o 
  -7   3  14      351.40      288.00     15.17 o 
  -5   3  14    34328.04    31869.60    285.19 o 
  -3   3  14      282.75      364.52     15.95 o 
  -1   3  14     2360.04     2236.14     38.04 o 
   1   3  14      757.09      792.95     26.75 o 
   3   3  14     3203.98     3181.12     48.20 o 
   5   3  14     4392.93     5010.53     65.73 o 
   7   3  14     2566.45     2611.21     38.40 o 
   9   3  14     1031.34      958.33     22.06 o 
  11   3  14       90.64      123.95      9.83 o 
  13   3  14     6571.49     6384.24     70.40 o 
  15   3  14      298.77      367.68     16.77 o 
  17   3  14       94.25       74.76     10.36 o 
  19   3  14     4506.52     4587.78     68.06 o 
  21   3  14     2501.55     2518.98     48.96 o 
  23   3  14     4226.73     4196.10     67.73 o 
  25   3  14     3232.21     3359.49     91.91 o 
  27   3  14     2249.36     2151.46     63.25 o 
  29   3  14      473.53      474.08     31.42 o 
  31   3  14      560.92      619.05     36.02 o 
  33   3  14       11.89        2.20     19.29 o 
  35   3  14       30.60       40.69     22.62 o 
  37   3  14      891.33     1168.64     70.19 o 
  39   3  14      606.32      591.51     75.56 o 
  41   3  14     1475.02     1581.48    112.50 o 
  43   3  14      124.45       94.85     67.07 o 
 -40   4  14     1348.13     1367.52    129.26 o 
 -38   4  14      108.36      107.95     64.45 o 
 -36   4  14       23.04       12.58     49.43 o 
 -34   4  14       35.81       29.75     31.08 o 
 -32   4  14       10.79       12.41     20.03 o 
 -30   4  14       86.34      123.44     24.70 o 
 -28   4  14        2.97       15.91     17.57 o 
 -26   4  14      481.30      562.67     37.49 o 
 -24   4  14      142.03      111.70     22.45 o 
 -22   4  14      562.59      559.76     46.65 o 
 -20   4  14     1577.52     1351.74     65.15 o 
 -18   4  14       60.05       13.28     22.97 o 
 -16   4  14     3242.05     3042.42     94.20 o 
 -14   4  14     1172.41     1237.73     54.85 o 
 -12   4  14      397.11      629.78     31.77 o 
 -10   4  14      944.91      857.35     37.65 o 
  -8   4  14     3740.03     3633.76     59.80 o 
  -6   4  14     9897.63     9699.17    106.53 o 
  -4   4  14     1726.39     1618.27     34.38 o 
  -2   4  14       87.04      103.27     10.86 o 
   0   4  14     3444.25     3354.01     52.51 o 
   2   4  14      225.85      360.83     34.27 o 
   4   4  14     1078.86     1224.95     33.07 o 
   6   4  14      306.44      327.91     16.66 o 
   8   4  14       88.41      185.94     13.93 o 
  10   4  14      731.56      649.09     23.68 o 
  12   4  14      258.76      303.21     18.63 o 
  14   4  14      320.96      297.88     19.26 o 
  16   4  14     1311.49     1445.29     42.38 o 
  18   4  14      951.27      969.60     62.55 o 
  20   4  14       10.35       12.72     17.29 o 
  22   4  14      210.44      183.28     35.84 o 
  24   4  14      798.18      636.37     40.14 o 
  26   4  14      236.32      215.33     26.77 o 
  28   4  14        0.14       31.04     19.60 o 
  30   4  14      191.59      258.32     30.20 o 
  32   4  14       36.92       47.49     23.25 o 
  34   4  14      370.12      373.32     37.85 o 
  36   4  14      673.52      699.65     54.03 o 
  38   4  14       85.03       28.54     33.17 o 
  40   4  14        0.20       20.19     32.53 o 
 -39   5  14     1512.33     1462.72    136.94 o 
 -37   5  14      377.08      408.03     55.87 o 
 -35   5  14     1377.38     1492.75     83.89 o 
 -33   5  14       32.99      128.97     36.83 o 
 -31   5  14      946.32      987.95     61.35 o 
 -29   5  14      165.78      161.26     31.55 o 
 -27   5  14        1.56       14.56     21.22 o 
 -25   5  14      392.27      447.26     59.43 o 
 -23   5  14     3791.15     3538.94     98.94 o 
 -21   5  14      240.69      186.19     31.71 o 
 -19   5  14     2818.88     2736.94     94.07 o 
 -17   5  14      526.39      505.10     39.52 o 
 -15   5  14        5.53       14.04     14.49 o 
 -13   5  14       78.64       18.52     41.92 o 
 -11   5  14     1625.93     1797.86     81.95 o 
  -9   5  14      688.63      756.98     47.87 o 
  -7   5  14        8.89       25.09     13.76 o 
  -5   5  14     3702.26     3726.93     75.55 o 
  -3   5  14      159.17      166.61     20.80 o 
  -1   5  14        0.69        5.40     11.83 o 
   1   5  14      912.99      915.32     35.97 o 
   3   5  14     1170.51     1035.01     38.19 o 
   5   5  14     3579.57     3353.45     69.45 o 
   7   5  14     2077.40     1994.22     52.34 o 
   9   5  14     2426.33     2546.71     74.74 o 
  11   5  14     1103.92      847.99     47.20 o 
  13   5  14     2422.50     2597.05     75.68 o 
  15   5  14      282.50      264.78     25.17 o 
  17   5  14      427.56      372.60     30.65 o 
  19   5  14        6.43       16.03     17.66 o 
  21   5  14     1543.43     1543.70     75.52 o 
  23   5  14     1434.87     1434.48     59.68 o 
  25   5  14       73.51       62.01     23.88 o 
  27   5  14     2488.04     2512.92     84.23 o 
  29   5  14      130.91       70.83     27.53 o 
  31   5  14       10.84      -21.96     21.96 o 
  33   5  14      554.39      494.10     50.87 o 
  35   5  14      126.12      139.74     37.23 o 
  37   5  14       45.57       28.00     32.26 o 
  39   5  14       28.25        9.88     43.58 o 
 -36   6  14      443.89      480.16     82.54 o 
 -34   6  14       69.34      173.90     58.86 o 
 -32   6  14      521.53      566.41     80.97 o 
 -30   6  14        5.53       30.66     38.52 o 
 -28   6  14       18.42      112.11     29.88 o 
 -26   6  14      340.46      317.18     53.97 o 
 -24   6  14      647.40      722.60     49.28 o 
 -22   6  14       47.19       81.21     42.97 o 
 -20   6  14      529.06      452.06    104.80 o 
 -18   6  14     3093.31     3423.60    223.23 o 
 -16   6  14     3226.16     3260.11    215.20 o 
 -14   6  14      300.51      274.94     85.07 o 
 -12   6  14     1030.42      840.88    118.60 o 
 -10   6  14      345.21      367.86     87.86 o 
  -8   6  14      107.16       97.51     24.10 o 
  -6   6  14      301.30      337.44     39.85 o 
  -4   6  14      319.79      322.17     30.84 o 
  -2   6  14      839.56      769.81     41.06 o 
   0   6  14      140.88      109.77     34.24 o 
   2   6  14     3296.59     3024.99     79.73 o 
   4   6  14     1546.69     1478.20     55.97 o 
   6   6  14      512.48      346.97     33.02 o 
   8   6  14     1527.08     1332.60     64.57 o 
  10   6  14     2459.22     2288.17     73.03 o 
  12   6  14       98.12       35.15     24.63 o 
  14   6  14      769.20      737.72     81.46 o 
  16   6  14      674.98      826.65     61.15 o 
  18   6  14      868.47      800.43     63.67 o 
  20   6  14      296.48      214.96     41.18 o 
  22   6  14      128.21       85.51     35.73 o 
  24   6  14        4.15        0.81     21.92 o 
  26   6  14       52.69       24.05     24.43 o 
  28   6  14       87.62      144.42     33.25 o 
  30   6  14       13.47       24.63     37.62 o 
  32   6  14      152.18      129.72     47.99 o 
  34   6  14      163.70      192.66     63.87 o 
  36   6  14        0.15        4.54     48.10 o 
 -33   7  14      232.02      343.00    147.42 o 
 -31   7  14      894.43      866.27     96.17 o 
 -29   7  14      130.56      126.65     52.50 o 
 -27   7  14      223.32      234.38     56.72 o 
 -25   7  14        3.49       35.69     39.23 o 
 -23   7  14        0.43       51.10     48.12 o 
 -21   7  14     1623.61     1469.18    101.68 o 
 -19   7  14      110.32       82.97     71.44 o 
 -17   7  14        0.41       41.40     65.50 o 
 -15   7  14     1039.28     1086.99    145.33 o 
 -13   7  14      122.98      127.86     75.63 o 
 -11   7  14        7.94       26.38     53.62 o 
  -9   7  14     1146.60      946.38    130.31 o 
  -7   7  14      311.36      458.17     49.42 o 
  -5   7  14      489.52      533.28     93.13 o 
  -3   7  14       80.58       80.28     24.70 o 
  -1   7  14      111.62      149.62     29.04 o 
   1   7  14     2186.98     2013.68     66.79 o 
   3   7  14       97.09       84.03     25.49 o 
   5   7  14       76.21       86.93     26.58 o 
   7   7  14      439.21      507.00     46.07 o 
   9   7  14       18.96      103.35     29.49 o 
  11   7  14        0.16       30.90     25.13 o 
  13   7  14       10.06       48.05     27.50 o 
  15   7  14      585.03      591.04     81.01 o 
  17   7  14        0.01       13.85     25.92 o 
  19   7  14        0.08       17.52     28.92 o 
  21   7  14      129.64      136.90     40.43 o 
  23   7  14       53.17       30.15     44.07 o 
  25   7  14       36.45       57.92     38.63 o 
  27   7  14      244.75      252.61     50.84 o 
  29   7  14     1020.17     1099.61    107.24 o 
  31   7  14       62.66      140.26     59.37 o 
  33   7  14        6.17        5.94     58.87 o 
 -28   8  14      562.20      659.92    110.04 o 
 -26   8  14      313.75      399.02    127.34 o 
 -24   8  14       69.24       78.07     44.98 o 
 -22   8  14      146.04      169.47     67.69 o 
 -20   8  14       13.14       34.56     41.94 o 
 -18   8  14      439.47      459.47    141.92 o 
 -16   8  14       96.88      120.00     82.10 o 
 -14   8  14       30.93        3.14     65.15 o 
 -12   8  14     2845.13     2761.77    215.37 o 
 -10   8  14        2.13       33.71     64.80 o 
  -8   8  14      592.29      522.10    117.21 o 
  -6   8  14      364.32      477.21    107.95 o 
  -4   8  14      843.11      908.69    124.54 o 
  -2   8  14      406.94      441.01     43.35 o 
   0   8  14      775.10      773.17     70.10 o 
   2   8  14      785.91      661.68     71.47 o 
   4   8  14      312.09      343.80     41.67 o 
   6   8  14      234.12      297.34     41.05 o 
   8   8  14       86.50       41.07     31.25 o 
  10   8  14       18.27       21.59     38.07 o 
  12   8  14      331.56      258.02     43.17 o 
  14   8  14      399.42      431.01     51.49 o 
  16   8  14     1048.10      976.62     71.93 o 
  18   8  14      427.53      413.66     54.92 o 
  20   8  14      468.79      591.38     65.39 o 
  22   8  14       51.76       47.67     38.21 o 
  24   8  14        8.60       17.63     38.04 o 
  26   8  14        1.32      -38.08     38.08 o 
  28   8  14      147.35      160.35     72.14 o 
 -21   9  14       28.77       69.52     51.70 o 
 -19   9  14        0.25       26.06     40.32 o 
 -17   9  14       83.53       87.83     48.64 o 
 -15   9  14        1.08      -32.23     32.23 o 
 -13   9  14       64.87       90.66     79.48 o 
 -11   9  14        2.90       47.34     77.56 o 
  -9   9  14       68.36      134.85     89.78 o 
  -7   9  14      380.44      296.60    103.23 o 
  -5   9  14      758.48      677.91    131.70 o 
  -3   9  14      331.50      380.01     71.09 o 
  -1   9  14      294.07      350.27     47.74 o 
   1   9  14       48.66       72.16     43.06 o 
   3   9  14      314.44      347.68     46.65 o 
   5   9  14       41.00       42.76     45.76 o 
   7   9  14       12.69       -3.57     29.26 o 
   9   9  14      101.49      133.83     41.50 o 
  11   9  14        8.54       13.76     29.63 o 
  13   9  14      389.65      360.57     51.52 o 
  15   9  14        0.38       -7.79     30.70 o 
  17   9  14       10.44       70.49     36.94 o 
  19   9  14        0.68       15.34     52.46 o 
  21   9  14      397.29      412.75     83.32 o 
 -10  10  14       17.09       99.04     95.02 o 
  -8  10  14      140.11       -2.10     79.30 o 
  -6  10  14      199.48      187.60    106.20 o 
  -4  10  14       44.38       48.56     83.84 o 
   0  10  14       12.29       63.06     40.00 o 
   2  10  14      482.40      545.33     64.11 o 
   4  10  14        3.25       28.82     38.78 o 
   6  10  14        3.99       91.13     40.52 o 
   8  10  14        7.71       90.15     39.25 o 
  10  10  14      759.09      802.97     74.03 o 
 -43   1  15       16.66      123.88     37.55 o 
 -41   1  15        5.09       47.96     33.85 o 
 -39   1  15       64.59      120.74     35.71 o 
 -37   1  15     1326.56     1224.74     71.99 o 
 -35   1  15      769.93      850.98     63.95 o 
 -33   1  15     5705.43     6110.65    125.73 o 
 -31   1  15       67.88       69.82     20.49 o 
 -29   1  15      735.78      726.57     39.34 o 
 -27   1  15     1251.53     1239.07     59.63 o 
 -25   1  15        8.66       25.81     14.02 o 
 -23   1  15       62.56      168.47     17.15 o 
 -21   1  15     1056.32     1373.74     34.47 o 
 -19   1  15    17022.14    16677.67    159.80 o 
 -17   1  15        2.77       67.28      9.65 o 
 -15   1  15     4658.83     4372.74     53.00 o 
 -13   1  15      162.34      255.21     12.32 o 
 -11   1  15      149.98      173.39     10.19 o 
  -9   1  15       20.31       20.36      6.00 o 
  -7   1  15     1557.89     1602.37     24.35 o 
  -5   1  15    12043.22    12160.60     97.16 o 
  -3   1  15      573.77      602.12     13.68 o 
  -1   1  15    24543.53    24023.48    169.34 o 
   1   1  15      551.27      632.78     14.81 o 
   3   1  15      158.09      146.00      8.23 o 
   5   1  15     7606.07     7476.18     62.23 o 
   7   1  15      779.14      819.41     15.42 o 
   9   1  15     8822.95     8973.45     70.75 o 
  11   1  15     9470.99     9105.48     72.18 o 
  13   1  15    14351.33    13206.77    101.62 o 
  15   1  15      270.70      219.65     10.96 o 
  17   1  15     9216.82     9224.21     92.23 o 
  19   1  15        5.69       -0.73      6.56 o 
  21   1  15      899.73      914.27     23.15 o 
  23   1  15      869.48      908.13     26.95 o 
  25   1  15      588.17      512.26     26.48 o 
  27   1  15     3537.90     3470.15     72.14 o 
  29   1  15      197.53      146.25     22.75 o 
  31   1  15     3151.55     3145.36     78.15 o 
  33   1  15       48.38       47.75     22.11 o 
  35   1  15      266.02      258.46     31.01 o 
  37   1  15       22.92       17.85     20.65 o 
  39   1  15      211.19      255.12     43.10 o 
  41   1  15        4.98       55.47     34.42 o 
  43   1  15        4.27       -3.09     33.39 o 
 -42   2  15      472.75      615.55     90.31 o 
 -40   2  15      808.57      788.48     96.42 o 
 -38   2  15       49.53      -25.50     42.80 o 
 -36   2  15     1123.65     1037.28     69.39 o 
 -34   2  15        0.08       25.30     27.25 o 
 -32   2  15      458.77      465.86     34.20 o 
 -30   2  15     2261.03     2137.86     59.36 o 
 -28   2  15        4.05       44.52     21.78 o 
 -26   2  15      671.80      698.29     38.93 o 
 -24   2  15       13.21        9.84     14.76 o 
 -22   2  15     4635.71     4354.60     91.52 o 
 -20   2  15     5770.59     5813.76    131.71 o 
 -18   2  15      126.41      140.69     14.44 o 
 -16   2  15     2763.71     2667.33     46.67 o 
 -14   2  15     1799.93     1598.04     34.17 o 
 -12   2  15     1758.99     1431.26     31.47 o 
 -10   2  15      762.90      958.25     23.29 o 
  -8   2  15      444.15      380.67     15.45 o 
  -6   2  15       19.28      110.49      9.29 o 
  -4   2  15      588.77      592.18     18.72 o 
  -2   2  15       64.04       81.34      9.26 o 
   0   2  15     1911.45     2360.81     34.42 o 
   2   2  15     5488.94     5046.80     54.80 o 
   4   2  15       13.35       31.93      5.42 o 
   6   2  15      748.11      542.60     14.46 o 
   8   2  15     1197.54     1354.52     22.71 o 
  10   2  15     6600.70     6170.29     62.12 o 
  12   2  15      510.62      618.41     18.40 o 
  14   2  15      987.72     1153.39     23.83 o 
  16   2  15      117.82      166.98     10.77 o 
  18   2  15       16.08       22.20      7.91 o 
  20   2  15     3841.49     3726.17     49.91 o 
  22   2  15      338.72      336.17     21.99 o 
  24   2  15     4239.94     4150.84     63.57 o 
  26   2  15        4.63        0.02     10.86 o 
  28   2  15      204.23      248.89     23.16 o 
  30   2  15       86.56      102.48     18.95 o 
  32   2  15       20.46       32.37     17.50 o 
  34   2  15      455.03      490.57     46.94 o 
  36   2  15       47.52      102.27     33.33 o 
  38   2  15     1034.52     1135.51    127.51 o 
  40   2  15       15.92       83.41     61.31 o 
  42   2  15       13.95       35.98     55.90 o 
 -41   3  15       15.14       89.08     58.69 o 
 -39   3  15       30.58       30.92     55.72 o 
 -37   3  15      593.38      522.97     86.46 o 
 -35   3  15      304.38      323.67     69.87 o 
 -33   3  15      492.75      406.38     48.68 o 
 -31   3  15        2.89       49.70     22.72 o 
 -29   3  15      672.63      549.21     38.89 o 
 -27   3  15        9.36       42.04     18.25 o 
 -25   3  15      382.99      352.72     30.38 o 
 -23   3  15        2.08        6.86     15.91 o 
 -21   3  15        2.23       18.02     22.82 o 
 -19   3  15      115.12      113.49     20.67 o 
 -17   3  15       42.03      123.11     20.28 o 
 -15   3  15      129.18      249.22     15.91 o 
 -13   3  15     1758.94     1481.37     32.87 o 
 -11   3  15       72.67       75.27      9.66 o 
  -9   3  15     3436.81     3365.44     48.59 o 
  -7   3  15     1234.59     1126.89     27.19 o 
  -5   3  15      161.84      354.48     17.04 o 
  -3   3  15      280.61      287.72     17.40 o 
  -1   3  15       45.25      101.23     13.07 o 
   1   3  15       84.01      182.95     13.17 o 
   3   3  15     2410.00     2510.39     42.47 o 
   5   3  15     3197.15     3455.64     47.78 o 
   7   3  15       40.95      209.44     12.56 o 
   9   3  15       10.55       17.41      6.82 o 
  11   3  15      137.33      205.18     13.23 o 
  13   3  15       48.57       73.16      9.21 o 
  15   3  15       29.82       32.58      8.81 o 
  17   3  15      375.23      466.67     18.71 o 
  19   3  15      433.33      330.86     20.77 o 
  21   3  15      404.18      440.75     23.33 o 
  23   3  15      126.33      177.70     18.75 o 
  25   3  15        0.64       17.98     14.96 o 
  27   3  15       10.84       35.60     16.77 o 
  29   3  15      833.74      825.32     41.53 o 
  31   3  15     1322.14     1332.84     51.84 o 
  33   3  15      330.92      324.68     32.46 o 
  35   3  15      272.46      240.74     36.19 o 
  37   3  15        6.79       47.60     41.91 o 
  39   3  15      158.99      159.33    115.72 o 
  41   3  15        1.41       59.40     50.59 o 
 -40   4  15      172.51      155.98     68.82 o 
 -38   4  15      552.14      441.92     88.38 o 
 -36   4  15        6.08       46.11     53.97 o 
 -34   4  15      224.49      356.69     49.01 o 
 -32   4  15       33.94       10.13     19.49 o 
 -30   4  15      113.33      106.84     24.41 o 
 -28   4  15       11.87        9.35     16.62 o 
 -26   4  15     3154.45     3144.48     95.38 o 
 -24   4  15      423.58      399.71     32.20 o 
 -22   4  15     2736.51     2448.82    213.54 o 
 -20   4  15      570.72      562.30     45.18 o 
 -18   4  15      579.54      462.73     96.16 o 
 -16   4  15     1781.75     1742.37     69.14 o 
 -14   4  15        2.13       41.93     18.18 o 
 -12   4  15    10853.84    10817.07    248.62 o 
 -10   4  15     2306.71     2317.79     62.46 o 
  -8   4  15     5051.60     4776.71     72.46 o 
  -6   4  15        2.28      135.45     12.89 o 
  -4   4  15       76.06       62.93     10.12 o 
  -2   4  15     1366.91     1325.59     38.54 o 
   0   4  15     7112.51     6790.48    121.63 o 
   2   4  15    11985.13    11513.29    175.62 o 
   4   4  15    10741.65    10195.53    120.71 o 
   6   4  15    10573.81     9761.88    112.70 o 
   8   4  15       60.74       82.10     11.56 o 
  10   4  15     1405.25     1348.05     57.73 o 
  12   4  15       86.13       34.97     11.19 o 
  14   4  15      114.61      139.73     15.68 o 
  16   4  15     2838.39     2763.66     60.32 o 
  18   4  15      423.50      561.89     49.03 o 
  20   4  15     2696.02     2674.45    100.70 o 
  22   4  15     1292.78     1038.95     44.94 o 
  24   4  15     1842.24     2023.93     80.00 o 
  26   4  15       90.90       65.43     20.92 o 
  28   4  15      127.61      176.42     34.11 o 
  30   4  15      679.65      722.86     43.51 o 
  32   4  15     1383.21     1486.39     85.34 o 
  34   4  15      571.34      564.15     48.13 o 
  36   4  15      345.16      414.30     45.41 o 
  38   4  15      426.16      387.88     60.38 o 
  40   4  15      187.11      206.41     78.43 o 
 -39   5  15        6.59       88.21     67.07 o 
 -37   5  15      451.27      475.41     71.70 o 
 -35   5  15        9.14       76.34     38.75 o 
 -33   5  15       43.55       31.16     33.82 o 
 -31   5  15      834.55      898.58     88.13 o 
 -29   5  15      184.58      239.08     47.34 o 
 -27   5  15      135.52      112.36     34.31 o 
 -25   5  15      215.79      164.72     29.97 o 
 -23   5  15       14.65       20.14     20.46 o 
 -21   5  15      267.27      197.28     39.74 o 
 -19   5  15      376.89      343.95     76.86 o 
 -17   5  15      196.41      198.20     28.60 o 
 -15   5  15      527.08      600.36     41.24 o 
 -13   5  15     1053.21      954.94    115.11 o 
 -11   5  15      886.44      892.64     61.36 o 
  -9   5  15        0.74       44.71     14.52 o 
  -7   5  15     1834.93     1690.59     56.22 o 
  -5   5  15     1296.66     1331.21     44.03 o 
  -3   5  15      827.87      799.61     40.90 o 
  -1   5  15        2.42       20.41     13.84 o 
   1   5  15     2826.12     2501.44     65.57 o 
   3   5  15     1931.69     1893.02     53.72 o 
   5   5  15      694.00      619.06     32.05 o 
   7   5  15      678.46      467.78     30.88 o 
   9   5  15       74.01       87.89     32.78 o 
  11   5  15       24.84       37.72     15.53 o 
  13   5  15       58.07       47.38     14.96 o 
  15   5  15       36.89       19.60     15.60 o 
  17   5  15      291.24      335.09     39.94 o 
  19   5  15        0.01       12.64     17.72 o 
  21   5  15       55.40       41.68     20.60 o 
  23   5  15      156.18      221.89     30.91 o 
  25   5  15       36.25       23.91     24.23 o 
  27   5  15      679.22      900.28     53.90 o 
  29   5  15       50.38       58.40     26.36 o 
  31   5  15       14.44       84.10     36.65 o 
  33   5  15       65.62      158.35     35.94 o 
  35   5  15        7.34       69.49     33.45 o 
  37   5  15       50.89       62.82     58.34 o 
 -36   6  15       48.93      162.29     61.60 o 
 -34   6  15        4.76       65.75     50.21 o 
 -32   6  15      323.31      354.39     69.38 o 
 -30   6  15       64.18       71.17     45.36 o 
 -28   6  15       92.96       79.67     28.72 o 
 -26   6  15      964.13      841.85     55.30 o 
 -24   6  15        3.54       71.75     26.27 o 
 -22   6  15      203.00      180.47     50.26 o 
 -20   6  15      810.20      769.44    126.81 o 
 -18   6  15     1363.33     1384.99    155.63 o 
 -16   6  15     1190.74     1346.38    148.82 o 
 -14   6  15      159.23       52.05     55.37 o 
 -12   6  15      259.18      166.81     67.95 o 
 -10   6  15      390.36      431.09     92.05 o 
  -8   6  15      447.14      452.29     39.52 o 
  -6   6  15      409.10      441.80     73.01 o 
  -4   6  15        8.61       19.92     19.71 o 
  -2   6  15      317.50      297.89     30.05 o 
   0   6  15      518.44      464.05     34.86 o 
   2   6  15      274.78      285.46     30.74 o 
   4   6  15      864.23      884.29     46.53 o 
   6   6  15      355.16      398.19     35.15 o 
   8   6  15      672.63      705.74     76.47 o 
  10   6  15      249.34      226.27     30.52 o 
  12   6  15     1068.12      928.11     60.63 o 
  14   6  15     1580.56     1376.67     72.44 o 
  16   6  15      156.61      173.21     35.91 o 
  18   6  15        9.13      -23.51     23.51 o 
  20   6  15      316.43      351.10     56.24 o 
  22   6  15      357.21      280.23     34.48 o 
  24   6  15      232.78      265.58     34.96 o 
  26   6  15       27.74       23.43     24.31 o 
  28   6  15      717.75      769.79     54.95 o 
  30   6  15      135.03      109.94     43.11 o 
  32   6  15       20.32       63.87     41.99 o 
  34   6  15      186.99      252.35     96.51 o 
  36   6  15       12.75       14.75     47.58 o 
 -31   7  15       86.83      105.83     53.02 o 
 -29   7  15      387.61      341.93     67.94 o 
 -27   7  15      327.65      261.22    112.49 o 
 -25   7  15      533.31      503.29     72.94 o 
 -23   7  15     1181.85     1238.87    210.66 o 
 -21   7  15      264.53      360.71     75.98 o 
 -19   7  15     1997.98     2505.69    207.34 o 
 -17   7  15      702.43      647.69    126.64 o 
 -15   7  15      961.00     1204.72    156.33 o 
 -13   7  15        6.97      -12.05     55.20 o 
 -11   7  15      154.35      244.02     86.99 o 
  -9   7  15      287.42      257.29     84.89 o 
  -7   7  15      101.37      111.67     88.38 o 
  -5   7  15      637.37      628.22     47.22 o 
  -3   7  15        2.10       34.31     22.21 o 
  -1   7  15      942.01      882.02     53.62 o 
   1   7  15        8.34       70.82     28.36 o 
   3   7  15     3497.11     3476.14    112.70 o 
   5   7  15     1125.96     1212.81     56.81 o 
   7   7  15      601.63      691.45    105.87 o 
   9   7  15     2355.75     2275.17    124.08 o 
  11   7  15     1277.43     1317.63     78.65 o 
  13   7  15     3160.67     3335.76    203.17 o 
  15   7  15      268.30      320.13     46.18 o 
  17   7  15      681.46      620.97     60.89 o 
  19   7  15       30.42       28.49     29.95 o 
  21   7  15        8.69      -25.16     33.39 o 
  23   7  15      142.12      174.12     43.35 o 
  25   7  15      565.20      490.10     69.05 o 
  27   7  15      653.11      735.76     75.94 o 
  29   7  15       73.82       95.35     46.06 o 
  31   7  15      466.99      519.17    180.79 o 
 -28   8  15       72.06      115.98     70.04 o 
 -26   8  15        0.52       31.36     59.56 o 
 -24   8  15      172.59      209.84     58.42 o 
 -22   8  15     1136.57     1273.49    102.23 o 
 -20   8  15        5.76       -7.15     46.03 o 
 -18   8  15       13.81       78.25     73.19 o 
 -16   8  15        5.60      -14.32     62.36 o 
 -14   8  15      406.38      288.39     97.82 o 
 -12   8  15       91.00      121.05     75.81 o 
 -10   8  15      293.46      288.74     93.45 o 
  -8   8  15      113.48      233.71     86.46 o 
  -6   8  15        2.93      -22.18     53.62 o 
  -4   8  15       18.89       52.82     31.78 o 
  -2   8  15       34.20       47.59     27.21 o 
   0   8  15     1302.03     1264.45     67.07 o 
   2   8  15        0.25       56.07     27.51 o 
   4   8  15      536.90      566.88     49.17 o 
   6   8  15     1097.35     1044.15     63.14 o 
   8   8  15        3.45        9.43     25.37 o 
  10   8  15      157.83      207.42     38.20 o 
  12   8  15        4.71      -25.59     25.59 o 
  14   8  15       37.63       50.17     38.50 o 
  16   8  15       89.90       96.97     37.53 o 
  18   8  15      386.74      356.64     53.43 o 
  20   8  15       12.82       55.54     34.88 o 
  22   8  15        0.01       54.95     37.52 o 
  24   8  15       32.47       21.77     36.90 o 
  26   8  15        4.69      -24.48     44.02 o 
 -21   9  15      422.79      426.38     87.69 o 
 -19   9  15        4.48       20.75     41.05 o 
 -17   9  15       15.79      -14.69     39.58 o 
 -15   9  15      108.12      110.57     90.31 o 
 -13   9  15      366.69      249.43    104.45 o 
 -11   9  15      198.16      202.80     98.52 o 
  -9   9  15       73.90      128.91     81.92 o 
  -7   9  15      445.99      415.72    123.84 o 
  -5   9  15      366.99      391.44    115.81 o 
  -3   9  15      235.87      323.93     49.14 o 
  -1   9  15      449.52      530.72     57.23 o 
   1   9  15      442.30      479.27     82.43 o 
   3   9  15       82.03      114.04     36.51 o 
   5   9  15       16.05       -0.58     30.79 o 
   7   9  15       67.18       87.50     71.88 o 
   9   9  15      613.76      626.48     65.82 o 
  11   9  15       21.86       39.36     35.79 o 
  13   9  15      543.18      614.00     60.67 o 
  15   9  15       19.37       30.05     34.53 o 
  17   9  15      433.62      481.92     60.63 o 
  19   9  15       49.68       43.28     81.22 o 
  21   9  15       23.22       12.75     49.08 o 
  -8  10  15      386.44      467.25    129.43 o 
  -6  10  15       14.38       97.47     95.72 o 
  -4  10  15       43.28       11.00     86.64 o 
  -2  10  15        1.75       92.23     90.66 o 
   0  10  15      278.34      261.84     53.80 o 
   2  10  15      141.63      133.10     46.64 o 
   4  10  15        4.52        6.64     37.73 o 
   6  10  15      788.77      805.88     70.62 o 
   8  10  15        4.36      -33.33     33.33 o 
 -42   0  16      565.44      739.92     77.90 o 
 -40   0  16     3690.56     3838.45    166.81 o 
 -38   0  16        0.57      -25.15     38.25 o 
 -36   0  16     2326.74     2276.00    125.07 o 
 -34   0  16      311.10      281.75     55.72 o 
 -32   0  16       60.99      114.59     43.67 o 
 -30   0  16      502.30      597.61     46.29 o 
 -28   0  16     5597.88     6448.18    290.57 o 
 -26   0  16      482.29      714.94     47.11 o 
 -24   0  16     1717.32     1622.45     89.07 o 
 -22   0  16     3426.95     3398.20     73.01 o 
 -20   0  16     2939.99     3354.98     71.31 o 
 -18   0  16       46.04     1191.38     39.34 o 
 -16   0  16     1310.67     1421.15     57.13 o 
 -14   0  16       17.74       69.42     12.34 o 
 -12   0  16     3826.81     4059.43     68.74 o 
 -10   0  16     1975.89     1957.90     47.81 o 
  -8   0  16     9876.57     9307.88    123.68 o 
  -6   0  16     4434.72     4523.85     66.13 o 
  -4   0  16    11749.57    10289.56    122.32 o 
  -2   0  16    11465.71    12612.90    144.15 o 
   0   0  16    26663.65    27615.39    285.66 o 
   2   0  16     9120.43     9805.47    117.44 o 
   4   0  16     7040.53     6691.07     87.63 o 
   6   0  16    27673.86    28074.43    273.71 o 
   8   0  16      104.83       86.17     10.09 o 
  10   0  16     8004.66     7720.87     96.17 o 
  12   0  16     1965.38     1764.79     37.97 o 
  14   0  16     3459.02     3247.47     53.19 o 
  16   0  16       18.02      174.84     16.17 o 
  18   0  16     4183.94     4078.78     74.77 o 
  20   0  16      326.90      344.16     23.87 o 
  22   0  16      307.35      249.72     21.53 o 
  24   0  16      359.49      342.07     28.17 o 
  26   0  16      235.85      207.69     24.13 o 
  28   0  16       11.50       -0.71     26.06 o 
  30   0  16       14.19       58.84     21.48 o 
  32   0  16      426.92      423.73     51.49 o 
  34   0  16       16.85       32.37     33.45 o 
  36   0  16      574.55      632.84     79.30 o 
  38   0  16      449.03      722.62     87.34 o 
  40   0  16        0.50      -30.04     43.49 o 
  42   0  16     2570.64     2793.91    158.25 o 
  44   0  16       77.36       35.28     54.15 o 
 -43   1  16      550.69      553.09     53.99 o 
 -41   1  16      251.70      266.70     44.59 o 
 -39   1  16        4.49       74.14     33.37 o 
 -37   1  16      139.87      280.27     44.32 o 
 -35   1  16      102.57      100.16     24.41 o 
 -33   1  16       35.76       34.69     20.98 o 
 -31   1  16     1136.88     1353.00     52.53 o 
 -29   1  16     1832.91     1930.72    108.64 o 
 -27   1  16     1751.64     1715.03     58.49 o 
 -25   1  16     4620.73     4678.21    174.90 o 
 -23   1  16      954.60      944.61     29.88 o 
 -21   1  16     1470.72     1526.45     34.28 o 
 -19   1  16     5669.79     5411.99     67.85 o 
 -17   1  16     1193.56     1095.12     24.84 o 
 -15   1  16     2243.58     2320.52     36.05 o 
 -13   1  16      151.51      195.23     11.52 o 
 -11   1  16     2811.30     3099.04     41.47 o 
  -9   1  16     1602.96     1604.98     25.42 o 
  -7   1  16        7.69       43.38      6.25 o 
  -5   1  16      143.62      247.66     12.07 o 
  -3   1  16      426.64      569.07     14.94 o 
  -1   1  16     1516.10     1804.18     24.54 o 
   1   1  16     9408.35    10020.11     81.11 o 
   3   1  16      124.05      107.01      7.66 o 
   5   1  16      502.72      550.92     13.63 o 
   7   1  16      627.91      608.57     14.04 o 
   9   1  16     3301.02     3182.17     35.64 o 
  11   1  16     2573.43     2497.19     39.23 o 
  13   1  16      496.99      470.29     17.51 o 
  15   1  16      783.26      771.41     21.27 o 
  17   1  16     2047.69     2009.12     32.65 o 
  19   1  16      214.87      190.22     12.91 o 
  21   1  16     5379.27     5481.76     65.04 o 
  23   1  16       70.45       74.84     18.70 o 
  25   1  16     2469.74     2356.71     61.89 o 
  27   1  16      430.34      372.84     26.77 o 
  29   1  16       49.40       68.64     16.30 o 
  31   1  16      283.62      266.42     29.00 o 
  33   1  16        3.24       16.71     19.74 o 
  35   1  16      142.92      106.75     25.52 o 
  37   1  16       10.44       26.60     28.94 o 
  39   1  16       17.55       -2.73     29.23 o 
  41   1  16       60.37       25.81     32.67 o 
  43   1  16        0.17       26.36     44.98 o 
 -42   2  16       23.18       21.14     53.80 o 
 -40   2  16      197.26      279.48     73.01 o 
 -38   2  16      125.04       30.22     48.04 o 
 -36   2  16       98.45       72.57     33.12 o 
 -34   2  16      234.92      225.86     39.59 o 
 -32   2  16      204.47      148.88     25.42 o 
 -30   2  16       28.34      101.38     20.33 o 
 -28   2  16        2.73       99.75     24.53 o 
 -26   2  16      474.42      442.13     33.35 o 
 -24   2  16      566.81      510.09     35.70 o 
 -22   2  16      632.86      654.91     39.54 o 
 -20   2  16       17.64        8.56     13.76 o 
 -18   2  16        2.53       16.12      8.18 o 
 -16   2  16    17575.33    16383.69    174.21 o 
 -14   2  16      624.53      693.39     18.59 o 
 -12   2  16      918.91      981.35     20.33 o 
 -10   2  16     2171.54     1924.94     34.94 o 
  -8   2  16     7770.87     7274.76     78.29 o 
  -6   2  16       80.43      108.72      9.77 o 
  -4   2  16    15404.11    14717.40    139.53 o 
  -2   2  16     2614.26     2798.55     42.50 o 
   0   2  16     1160.06     1079.23     22.83 o 
   2   2  16      579.44      702.60     15.60 o 
   4   2  16      209.71      227.49     10.21 o 
   6   2  16     3928.96     3843.21     43.26 o 
   8   2  16      138.53      135.10     10.97 o 
  10   2  16     1448.41     1392.57     25.03 o 
  12   2  16     1271.40     1454.78     23.88 o 
  14   2  16     2186.83     2244.20     36.75 o 
  16   2  16      359.61      314.34     14.56 o 
  18   2  16     8511.52     8226.86     85.88 o 
  20   2  16      455.34      532.36     32.33 o 
  22   2  16      414.87      513.50     30.59 o 
  24   2  16      467.52      562.50     42.35 o 
  26   2  16      436.61      402.09     23.51 o 
  28   2  16       15.98       46.15     15.39 o 
  30   2  16      897.52      862.58     59.59 o 
  32   2  16        3.02       30.06     17.70 o 
  34   2  16      384.44      374.78     43.62 o 
  36   2  16       47.02       49.65     30.77 o 
  38   2  16       77.42       75.37     44.61 o 
  40   2  16      321.03      297.37     62.53 o 
  42   2  16      400.96      494.85     92.05 o 
 -41   3  16        0.92       -3.49     51.88 o 
 -39   3  16      219.68       85.07     59.39 o 
 -37   3  16       19.44      -10.83     45.24 o 
 -35   3  16      660.65      670.05     90.48 o 
 -33   3  16     1703.89     1592.76    148.47 o 
 -31   3  16      215.23      248.02     36.89 o 
 -29   3  16     5897.89     5948.90    166.10 o 
 -27   3  16        3.96        0.26     16.54 o 
 -25   3  16     3579.35     3560.43     92.81 o 
 -23   3  16      256.43      265.68     30.66 o 
 -21   3  16      597.52      511.41     36.08 o 
 -19   3  16      452.22      560.04     39.57 o 
 -17   3  16      739.76      756.74     39.18 o 
 -15   3  16     2460.02     2336.98     92.87 o 
 -13   3  16     1264.62     1430.32     35.08 o 
 -11   3  16       16.12       24.93      8.66 o 
  -9   3  16      502.43      766.11     22.47 o 
  -7   3  16        3.74       32.30      8.88 o 
  -5   3  16     1239.18     1245.70     36.10 o 
  -3   3  16     6101.65     5746.57     67.10 o 
  -1   3  16    11509.30    11057.38    110.17 o 
   1   3  16      500.97      452.72     17.36 o 
   3   3  16     6195.94     5848.50     72.35 o 
   5   3  16     4350.03     4217.24     55.57 o 
   7   3  16      342.99      284.45     14.00 o 
   9   3  16      314.67      309.90     19.24 o 
  11   3  16       84.79      139.28     10.99 o 
  13   3  16     2042.34     1802.90     31.99 o 
  15   3  16       24.25       26.69      9.25 o 
  17   3  16     3669.05     3703.52     57.63 o 
  19   3  16      344.28      367.45     22.66 o 
  21   3  16     2921.32     2916.92     54.68 o 
  23   3  16       71.58       73.28     15.36 o 
  25   3  16      473.47      452.62     29.28 o 
  27   3  16        1.19       -6.90     15.18 o 
  29   3  16      561.43      569.05     42.21 o 
  31   3  16     2468.85     2608.33     97.15 o 
  33   3  16       43.19       46.27     21.55 o 
  35   3  16     1816.82     2039.46     93.41 o 
  37   3  16      463.82      329.12     62.46 o 
  39   3  16       11.43       68.28     44.49 o 
  41   3  16       31.65       76.77     49.92 o 
 -40   4  16      918.77     1027.61    117.90 o 
 -38   4  16       32.58      115.11     62.53 o 
 -36   4  16      565.74      678.43     93.80 o 
 -34   4  16        4.65       46.99     40.16 o 
 -32   4  16      877.68      869.79     59.60 o 
 -30   4  16       20.58       -5.55     19.52 o 
 -28   4  16     1166.84     1074.12     51.00 o 
 -26   4  16       74.22       66.97     21.50 o 
 -24   4  16       78.16      116.47     22.42 o 
 -22   4  16       33.11       47.73     31.42 o 
 -20   4  16       45.29       54.03     23.46 o 
 -18   4  16      288.89      285.47     34.62 o 
 -16   4  16      106.21       93.33     23.18 o 
 -14   4  16     1576.98     1417.69     61.61 o 
 -12   4  16        0.10       15.01     12.40 o 
 -10   4  16      468.03      499.00     31.40 o 
  -8   4  16     4304.88     4442.54     75.59 o 
  -6   4  16     2231.34     2159.28     47.70 o 
  -4   4  16     1541.05     1696.83     37.84 o 
  -2   4  16     3254.88     3007.51     52.29 o 
   0   4  16      139.81      325.44     20.30 o 
   2   4  16     1758.90     1787.38     39.07 o 
   4   4  16     2719.13     2748.07     50.37 o 
   6   4  16       44.64       31.33     10.70 o 
   8   4  16     2170.27     2176.66     45.25 o 
  10   4  16       65.32       89.15     13.88 o 
  12   4  16      552.85      401.28     22.41 o 
  14   4  16      341.09      298.25     20.55 o 
  16   4  16      375.69      339.29     24.63 o 
  18   4  16     2590.27     2381.54     90.91 o 
  20   4  16      154.87      153.93     25.51 o 
  22   4  16      144.99      138.45     22.54 o 
  24   4  16       79.75       77.93     20.40 o 
  26   4  16      135.63      164.59     26.10 o 
  28   4  16      833.87      967.11     48.02 o 
  30   4  16       91.93      124.38     27.37 o 
  32   4  16       12.75       47.87     24.98 o 
  34   4  16      160.13       91.59     31.52 o 
  36   4  16        0.35       13.25     27.32 o 
  38   4  16      107.72      139.83     40.68 o 
  40   4  16       35.81       65.50     61.49 o 
 -37   5  16      144.59      111.27     64.63 o 
 -35   5  16      111.64       76.14     49.78 o 
 -33   5  16       11.39      104.94     36.65 o 
 -31   5  16      192.37      191.52     53.93 o 
 -29   5  16      426.67      423.19     45.08 o 
 -27   5  16       39.02       50.68     25.16 o 
 -25   5  16      141.70       81.94     26.13 o 
 -23   5  16       42.47       70.22     27.48 o 
 -21   5  16      825.39      878.12     57.18 o 
 -19   5  16     1779.77     1607.21     74.00 o 
 -17   5  16     1051.95     1106.88     59.21 o 
 -15   5  16     6799.41     6895.49    169.30 o 
 -13   5  16      713.86      723.85    106.03 o 
 -11   5  16      989.02      950.72     73.10 o 
  -9   5  16       59.43      110.01     32.36 o 
  -7   5  16      143.51      116.10     15.96 o 
  -5   5  16       38.82      104.36     18.07 o 
  -3   5  16      527.51      526.62     35.96 o 
  -1   5  16     1187.02     1178.93     43.84 o 
   1   5  16       59.63       61.10     19.03 o 
   3   5  16     1575.96     1671.90     78.28 o 
   5   5  16     1118.46     1151.23     43.65 o 
   7   5  16      524.44      512.47     32.50 o 
   9   5  16       31.46       40.70     16.14 o 
  11   5  16       52.07       48.15     13.44 o 
  13   5  16      356.74      373.39     26.35 o 
  15   5  16        3.72       71.88     18.64 o 
  17   5  16     2070.11     2148.89     66.66 o 
  19   5  16     1615.33     1678.09     60.82 o 
  21   5  16     1374.68     1413.31     58.93 o 
  23   5  16      194.32      177.02     28.52 o 
  25   5  16       28.37       46.01     23.25 o 
  27   5  16      151.02      164.07     31.23 o 
  29   5  16       60.14       89.77     29.15 o 
  31   5  16      609.88      566.42     67.60 o 
  33   5  16      895.39     1013.44     67.59 o 
  35   5  16      185.60      174.85     39.15 o 
  37   5  16        4.94      105.87     47.56 o 
 -34   6  16     1345.89     1641.51    123.50 o 
 -32   6  16        0.35       62.48     47.55 o 
 -30   6  16      288.28      340.64     66.02 o 
 -28   6  16       31.72       49.62     28.02 o 
 -26   6  16      326.66      369.61     61.72 o 
 -24   6  16        3.19       49.11     23.60 o 
 -22   6  16     2169.97     2280.67     94.87 o 
 -20   6  16        3.01       49.78     57.12 o 
 -18   6  16      331.11      351.44     94.50 o 
 -16   6  16      292.37      278.08     85.24 o 
 -14   6  16       25.24      112.66     67.77 o 
 -12   6  16      969.24     1027.26    130.31 o 
 -10   6  16      373.05      445.77     96.77 o 
  -8   6  16      648.03      817.72     99.16 o 
  -6   6  16      583.34      589.62     44.34 o 
  -4   6  16      821.36      814.49     67.57 o 
  -2   6  16      950.44      950.27     50.78 o 
   0   6  16      315.10      342.31     32.69 o 
   2   6  16     1274.50     1379.97     56.24 o 
   4   6  16       41.64       43.18     19.48 o 
   6   6  16     1714.15     1882.79     65.74 o 
   8   6  16      262.60      212.09     34.49 o 
  10   6  16      931.81      956.28     53.20 o 
  12   6  16     1269.61     1048.98    100.24 o 
  14   6  16     1308.62     1306.48     72.17 o 
  16   6  16     1702.50     1419.17     76.75 o 
  18   6  16      281.41      251.92     42.98 o 
  20   6  16      537.41      597.82     95.58 o 
  22   6  16      102.03       69.93     24.60 o 
  24   6  16      607.33      622.29     46.53 o 
  26   6  16        1.00       19.54     30.73 o 
  28   6  16      547.55      635.20     77.63 o 
  30   6  16      184.88      175.12     49.22 o 
  32   6  16        0.74       61.80     43.30 o 
  34   6  16        1.23       24.56     50.83 o 
 -31   7  16       11.30       20.02     47.10 o 
 -29   7  16      230.15      265.56     89.61 o 
 -27   7  16      434.30      384.43     71.42 o 
 -25   7  16        0.14       68.46     42.76 o 
 -23   7  16      369.20      341.46    105.24 o 
 -21   7  16        6.25       40.44     37.90 o 
 -19   7  16        9.85       -3.32     54.85 o 
 -17   7  16      802.03      865.68    136.59 o 
 -15   7  16        0.49      -15.90     56.07 o 
 -13   7  16     1344.77     1703.59    177.82 o 
 -11   7  16       37.53       64.28     62.88 o 
  -9   7  16       65.67       87.16     70.04 o 
  -7   7  16     1519.42     1496.90    114.32 o 
  -5   7  16      388.65      350.30     39.22 o 
  -3   7  16      918.13      905.36     55.82 o 
  -1   7  16      515.82      579.41     47.15 o 
   1   7  16      721.48      611.55     48.26 o 
   3   7  16        0.26      103.29     25.09 o 
   5   7  16     1472.67     1557.17     63.07 o 
   7   7  16     1274.37     1311.49     61.78 o 
   9   7  16      157.69      176.21     59.77 o 
  11   7  16      130.64      130.14     33.77 o 
  13   7  16       37.93       65.74     29.67 o 
  15   7  16        6.43       25.11     28.39 o 
  17   7  16       89.58       59.45     49.18 o 
  19   7  16        5.89       29.96     35.55 o 
  21   7  16       60.21       60.08     47.38 o 
  23   7  16       82.31       30.23     34.04 o 
  25   7  16      273.33      276.39     53.33 o 
  27   7  16      155.34      213.36     50.61 o 
  29   7  16       41.13       82.23     53.55 o 
  31   7  16       49.60       83.11     54.22 o 
 -26   8  16      419.60      326.78     70.08 o 
 -24   8  16      146.39      215.53     61.24 o 
 -22   8  16       61.81       84.66    121.49 o 
 -20   8  16        0.12       69.99     44.57 o 
 -18   8  16       45.74      150.74     86.29 o 
 -16   8  16        4.12       21.66     66.90 o 
 -14   8  16      200.00      282.97     97.99 o 
 -12   8  16      345.13      362.97    107.42 o 
 -10   8  16      782.21      775.03    139.74 o 
  -8   8  16     2313.04     2340.10    195.81 o 
  -6   8  16      182.28      119.30     75.81 o 
  -4   8  16     1276.07     1346.29     80.80 o 
  -2   8  16       93.79       99.10     29.32 o 
   0   8  16      374.38      464.07     46.66 o 
   2   8  16       81.83       82.76     29.48 o 
   4   8  16      111.12      125.26     32.94 o 
   6   8  16     1214.96     1231.44     69.66 o 
   8   8  16        0.71      -13.79     23.77 o 
  10   8  16     2473.32     2478.33     98.14 o 
  12   8  16        0.58       -4.87     26.42 o 
  14   8  16      769.70      867.72     86.92 o 
  16   8  16       91.12       71.76     34.45 o 
  18   8  16       20.53       51.37     34.53 o 
  20   8  16      741.89      625.14     66.57 o 
  22   8  16        5.06        6.21     34.71 o 
  24   8  16     1185.86     1323.03    107.11 o 
  26   8  16        8.55        0.35     52.05 o 
 -19   9  16       13.16       29.87     42.63 o 
 -17   9  16       84.24       89.84     46.92 o 
 -15   9  16      438.21      648.21    146.55 o 
 -13   9  16        0.06       48.38     77.38 o 
 -11   9  16      387.75      325.59    113.19 o 
  -9   9  16       36.58        7.69     75.46 o 
  -7   9  16      272.29      388.47    118.60 o 
  -5   9  16       54.12       84.54     81.92 o 
  -3   9  16      213.07      257.85     48.05 o 
  -1   9  16      512.21      554.11     59.14 o 
   1   9  16        1.32       44.59     28.94 o 
   3   9  16      104.17      118.53     38.45 o 
   5   9  16       11.12       23.89     32.88 o 
   7   9  16      217.68      215.82     61.66 o 
   9   9  16       83.47      110.41     80.44 o 
  11   9  16       71.55       69.32     44.71 o 
  13   9  16      176.12      156.01     42.97 o 
  15   9  16      140.72      197.58     45.80 o 
  17   9  16      744.91      826.05     73.72 o 
  19   9  16        1.91       28.93     40.44 o 
  -6  10  16       31.34       35.28     88.21 o 
  -4  10  16       16.58       24.10     88.56 o 
   0  10  16       10.40       83.32     44.54 o 
   2  10  16       11.75       90.66     47.16 o 
   4  10  16       19.70       46.46     42.97 o 
   6  10  16       34.84       28.09     38.84 o 
 -43   1  17      217.45      268.12     66.38 o 
 -41   1  17      348.70      280.52     70.13 o 
 -39   1  17     1008.47      752.32     88.04 o 
 -37   1  17      253.06      230.92     63.58 o 
 -35   1  17      177.45      218.56     29.15 o 
 -33   1  17        7.43       17.79     20.07 o 
 -31   1  17      440.60      493.05     51.80 o 
 -29   1  17     2007.73     1928.02     61.95 o 
 -27   1  17        0.12       31.02     18.25 o 
 -25   1  17     5375.63     5679.62    104.10 o 
 -23   1  17       21.18      137.11     15.60 o 
 -21   1  17      666.23      706.10     24.64 o 
 -19   1  17     3926.56     3798.77     54.09 o 
 -17   1  17     4844.63     4945.52     60.54 o 
 -15   1  17     7321.20     6749.70     74.31 o 
 -13   1  17       24.06       55.20      8.31 o 
 -11   1  17      958.99      826.87     20.37 o 
  -9   1  17     2178.96     2207.32     31.37 o 
  -7   1  17     3917.41     3953.01     44.98 o 
  -5   1  17     6506.16     6389.16     60.12 o 
  -3   1  17      355.77      495.36     13.51 o 
  -1   1  17       51.05       47.19      6.49 o 
   1   1  17       15.59       30.57      5.34 o 
   3   1  17      531.04      393.03     12.74 o 
   5   1  17     1112.51     1067.67     20.00 o 
   7   1  17     6053.08     5315.28     48.83 o 
   9   1  17    12954.58    12124.24     94.82 o 
  11   1  17     7653.00     7388.79     65.10 o 
  13   1  17       11.02       83.76      8.76 o 
  15   1  17      252.05      301.31     13.34 o 
  17   1  17     2194.70     2232.23     33.61 o 
  19   1  17      272.91      230.74     15.52 o 
  21   1  17     2114.66     2228.06     39.72 o 
  23   1  17      787.32      811.80     27.74 o 
  25   1  17      840.94      820.30     33.47 o 
  27   1  17      612.50      565.93     29.81 o 
  29   1  17      700.47      619.78     66.91 o 
  31   1  17      331.93      334.10     35.63 o 
  33   1  17      215.84      227.28     32.37 o 
  35   1  17     1621.80     1739.34     80.54 o 
  37   1  17        0.35      -13.39     24.36 o 
  39   1  17      855.15      966.47     67.15 o 
  41   1  17      575.03      631.47     58.46 o 
  43   1  17       96.08      112.66     65.68 o 
 -42   2  17        2.43      125.24     60.96 o 
 -40   2  17       59.96      -16.07     48.04 o 
 -38   2  17      119.79      198.78     62.88 o 
 -36   2  17        3.24       25.97     53.71 o 
 -34   2  17      766.73      619.32     55.93 o 
 -32   2  17       29.87       35.59     19.64 o 
 -30   2  17      374.86      461.98     39.14 o 
 -28   2  17     1031.42      914.80     51.05 o 
 -26   2  17      355.11      369.41     35.36 o 
 -24   2  17       20.45       53.47     18.59 o 
 -22   2  17        0.14       35.51     17.97 o 
 -20   2  17      243.96      356.79     40.41 o 
 -18   2  17     4406.66     4684.71     91.52 o 
 -16   2  17     3491.00     3657.97     51.21 o 
 -14   2  17      259.38      435.94     18.69 o 
 -12   2  17      135.68      137.61     10.07 o 
 -10   2  17     1918.07     1954.02     30.91 o 
  -8   2  17       74.24       78.51      7.58 o 
  -6   2  17      738.93      778.14     19.97 o 
  -4   2  17     3732.56     3968.08     46.29 o 
  -2   2  17        5.74       52.50      7.23 o 
   0   2  17      785.61      644.60     17.22 o 
   2   2  17     1389.23     1379.02     23.04 o 
   4   2  17        0.06        1.77      5.16 o 
   6   2  17      475.64      473.46     18.50 o 
   8   2  17      144.47      170.84     11.54 o 
  10   2  17     4377.91     4043.89     46.15 o 
  12   2  17       40.12       57.72      8.57 o 
  14   2  17     9256.25     8546.76     81.95 o 
  16   2  17      877.96      738.29     30.44 o 
  18   2  17       26.88       36.54      9.81 o 
  20   2  17      374.34      330.54     21.37 o 
  22   2  17      281.43      261.86     17.60 o 
  24   2  17     1413.64     1354.77     37.16 o 
  26   2  17      162.35      219.85     21.96 o 
  28   2  17      825.96      809.70     40.97 o 
  30   2  17      266.92      256.50     24.88 o 
  32   2  17      908.89      879.84     39.31 o 
  34   2  17       26.58       28.64     32.44 o 
  36   2  17      360.31      294.30     42.42 o 
  38   2  17       15.15       10.80     58.52 o 
  40   2  17       21.34       43.62     45.67 o 
  42   2  17        1.16       42.27     58.87 o 
 -41   3  17     1138.68     1319.14    124.37 o 
 -39   3  17       68.88      136.42     61.83 o 
 -37   3  17       65.01       19.56     49.61 o 
 -35   3  17      147.36      147.25     62.01 o 
 -33   3  17      219.13      268.90     43.92 o 
 -31   3  17        1.29       46.49     24.13 o 
 -29   3  17       72.16      103.84     23.89 o 
 -27   3  17       30.96       30.96     25.82 o 
 -25   3  17      179.86      175.24     39.86 o 
 -23   3  17       82.54      111.19     23.86 o 
 -21   3  17      642.16      578.42     38.87 o 
 -19   3  17      231.01      174.18     24.27 o 
 -17   3  17       54.28       68.21     29.58 o 
 -15   3  17      173.35      219.92     19.38 o 
 -13   3  17      534.08      523.52     25.41 o 
 -11   3  17       54.07      155.46     14.33 o 
  -9   3  17     2629.11     2387.04     41.33 o 
  -7   3  17      373.62      477.90     21.27 o 
  -5   3  17     1980.39     1927.75     38.09 o 
  -3   3  17       59.64      166.40     13.50 o 
  -1   3  17       67.51      114.31     11.75 o 
   1   3  17     1338.92     1324.14     29.84 o 
   3   3  17      113.27      130.87     12.49 o 
   5   3  17     2860.68     2964.69     47.67 o 
   7   3  17     1192.26     1068.90     27.92 o 
   9   3  17     5133.10     5145.40     66.44 o 
  11   3  17      410.22      450.30     18.29 o 
  13   3  17      838.54      678.70     24.07 o 
  15   3  17      468.31      305.13     16.90 o 
  17   3  17      254.95      233.39     15.84 o 
  19   3  17       33.64      106.48     13.85 o 
  21   3  17     1189.26     1275.74     39.57 o 
  23   3  17      211.27      182.58     19.86 o 
  25   3  17      241.79      224.17     22.30 o 
  27   3  17      905.38      939.30     40.21 o 
  29   3  17        1.19       37.81     18.78 o 
  31   3  17       87.64      138.18     29.01 o 
  33   3  17       25.96       81.70     27.24 o 
  35   3  17        4.55        3.77     30.71 o 
  37   3  17      194.19      241.77     56.18 o 
  39   3  17      176.50      203.63     57.02 o 
  41   3  17      358.38      265.33     80.18 o 
 -40   4  17       58.76       94.32     65.50 o 
 -38   4  17      185.33      194.06     70.74 o 
 -36   4  17      838.32      991.62    110.74 o 
 -34   4  17        0.45       12.35     41.31 o 
 -32   4  17     1356.25     1313.80    114.80 o 
 -30   4  17      552.84      498.75     47.44 o 
 -28   4  17      221.71      169.33     27.12 o 
 -26   4  17       68.24      104.23     23.72 o 
 -24   4  17       49.79       35.12     21.25 o 
 -22   4  17     2065.58     2004.81     69.48 o 
 -20   4  17        0.90      -15.63     19.83 o 
 -18   4  17     5837.40     5733.38    153.44 o 
 -16   4  17        0.15        2.18     16.19 o 
 -14   4  17     5259.02     5305.54    172.14 o 
 -12   4  17     3950.52     3976.70     91.56 o 
 -10   4  17     1640.82     1715.17     55.85 o 
  -8   4  17     6603.41     6676.61    105.95 o 
  -6   4  17      128.55      151.31     32.52 o 
  -4   4  17    12889.57    12521.58    152.61 o 
  -2   4  17     3591.43     3729.08     61.14 o 
   0   4  17     7993.24     7739.92    100.12 o 
   2   4  17     5936.73     5885.78     83.24 o 
   4   4  17      420.36      409.00     21.38 o 
   6   4  17     4684.55     4631.54     75.34 o 
   8   4  17        6.57      111.51     14.88 o 
  10   4  17      649.58      685.62     28.40 o 
  12   4  17      191.29      170.19     17.33 o 
  14   4  17      626.54      688.64     29.13 o 
  16   4  17       14.91       15.36     13.68 o 
  18   4  17     1629.50     1673.03     58.92 o 
  20   4  17       50.04       85.39     22.40 o 
  22   4  17      836.10      822.22     40.76 o 
  24   4  17      356.75      364.99     43.03 o 
  26   4  17      198.65      202.02     27.76 o 
  28   4  17     4496.61     4432.33    126.08 o 
  30   4  17      340.45      364.34     35.26 o 
  32   4  17     2109.10     2246.37     73.80 o 
  34   4  17      527.06      496.44     60.31 o 
  36   4  17      202.06      276.13     41.21 o 
  38   4  17      174.24      207.38     59.69 o 
  40   4  17        6.67      -23.93     58.17 o 
 -37   5  17       40.93      128.56     67.42 o 
 -35   5  17       52.50       76.65     38.25 o 
 -33   5  17       68.78       84.42     37.86 o 
 -31   5  17      254.41      146.59     50.14 o 
 -29   5  17       14.14      101.51     30.87 o 
 -27   5  17       15.64       46.62     25.08 o 
 -25   5  17      820.76      861.31     54.25 o 
 -23   5  17      269.10      396.23     45.96 o 
 -21   5  17       41.17      155.13     32.45 o 
 -19   5  17      622.10      545.02     47.22 o 
 -17   5  17      137.49      117.49     44.28 o 
 -15   5  17     1248.30     1145.51     59.09 o 
 -13   5  17      576.30      537.98     40.85 o 
 -11   5  17     6483.26     6839.22    187.87 o 
  -9   5  17     1073.51     1164.60     72.78 o 
  -7   5  17      269.23      380.83     37.73 o 
  -5   5  17      405.81      460.68     24.01 o 
  -3   5  17      155.46      191.32     17.37 o 
  -1   5  17      106.98       85.93     19.78 o 
   1   5  17      570.08      617.92     43.64 o 
   3   5  17     2411.07     2354.97     69.22 o 
   5   5  17      306.60      246.82     29.31 o 
   7   5  17      258.01      305.00     31.54 o 
   9   5  17       34.19       15.99     11.77 o 
  11   5  17      184.28      209.87     19.44 o 
  13   5  17        1.46       52.79     23.22 o 
  15   5  17      679.55      471.29     34.55 o 
  17   5  17      930.73      861.02     45.22 o 
  19   5  17       47.92       38.57     21.05 o 
  21   5  17      640.55      593.43     42.94 o 
  23   5  17      779.76      886.28     89.40 o 
  25   5  17      223.73      256.98     38.22 o 
  27   5  17      730.36      731.68     78.00 o 
  29   5  17       68.79      101.28     30.94 o 
  31   5  17      250.65      252.28     52.06 o 
  33   5  17       15.41        4.59     29.07 o 
  35   5  17       19.15       93.63     35.19 o 
  37   5  17       60.73       54.69     45.63 o 
 -34   6  17        0.46       55.65     54.93 o 
 -32   6  17        3.43       18.13     44.34 o 
 -30   6  17      890.61      810.40    142.71 o 
 -28   6  17     1648.65     1800.70    115.68 o 
 -26   6  17       48.36       78.38     29.16 o 
 -24   6  17       56.78       68.35     27.60 o 
 -22   6  17      526.23      544.50     51.58 o 
 -20   6  17       42.78        6.51     28.91 o 
 -18   6  17      529.39      522.27    113.19 o 
 -16   6  17     1560.84     1501.32    159.13 o 
 -14   6  17      525.91      456.25     99.04 o 
 -12   6  17       86.52       80.52     59.91 o 
 -10   6  17      148.76      109.17     60.79 o 
  -8   6  17      356.78      382.36     39.11 o 
  -6   6  17      251.80      262.75     47.38 o 
  -4   6  17      119.36      174.76     31.35 o 
  -2   6  17     1112.03     1172.72     66.13 o 
   0   6  17        1.93        9.11     17.21 o 
   2   6  17       22.55       74.78     22.57 o 
   4   6  17        4.49       51.99     21.50 o 
   6   6  17      105.20      147.93     26.32 o 
   8   6  17      632.72      562.68     42.64 o 
  10   6  17      859.64      841.31     49.93 o 
  12   6  17       53.16       51.87     27.00 o 
  14   6  17      723.38      683.07     65.11 o 
  16   6  17      127.07      149.32     36.06 o 
  18   6  17       11.71       10.37     25.83 o 
  20   6  17     1315.50     1159.59     56.36 o 
  22   6  17      276.66      270.58     34.74 o 
  24   6  17       27.83       13.89     27.20 o 
  26   6  17      246.20      279.97     85.34 o 
  28   6  17      633.46      689.90     73.17 o 
  30   6  17        5.90       36.22     38.32 o 
  32   6  17        9.01       23.22     39.42 o 
  34   6  17       33.56       99.43     53.84 o 
 -31   7  17       29.11      103.99     88.38 o 
 -29   7  17      544.68      739.28     91.64 o 
 -27   7  17      126.04      177.15     55.23 o 
 -25   7  17      317.00      374.48     66.84 o 
 -23   7  17       97.76       50.07     61.05 o 
 -21   7  17        0.18      142.01     85.94 o 
 -19   7  17       39.88       -9.96     57.82 o 
 -17   7  17      227.77      257.64     92.75 o 
 -15   7  17      235.15      192.49     82.62 o 
 -13   7  17       37.63       47.69     68.12 o 
 -11   7  17     2918.56     3134.52    223.06 o 
  -9   7  17       74.40       33.19     61.83 o 
  -7   7  17      715.38      853.36    225.85 o 
  -5   7  17       45.52       27.17     24.26 o 
  -3   7  17        4.78       62.33     25.75 o 
  -1   7  17       53.02      112.62     29.39 o 
   1   7  17      228.44      319.62     51.80 o 
   3   7  17     1985.35     2115.93     90.38 o 
   5   7  17       21.46       15.91     22.34 o 
   7   7  17     3248.35     3428.51     96.93 o 
   9   7  17       57.32       51.69     28.50 o 
  11   7  17      318.98      321.08     44.15 o 
  13   7  17        0.11       27.00     27.55 o 
  15   7  17        9.44        4.48     26.96 o 
  17   7  17       71.80       67.42     33.68 o 
  19   7  17       13.46        1.97     28.36 o 
  21   7  17      445.79      498.25     90.52 o 
  23   7  17      106.75       96.17     39.47 o 
  25   7  17      305.76      354.09     57.76 o 
  27   7  17      103.06       80.35     42.71 o 
  29   7  17       73.41       91.04     74.59 o 
  31   7  17      235.66      387.43     99.04 o 
 -26   8  17       40.26       21.66     61.66 o 
 -24   8  17      122.08      180.79     60.03 o 
 -22   8  17      431.21      332.94     68.53 o 
 -20   8  17       74.93       61.32     45.24 o 
 -18   8  17       82.97      125.07     75.98 o 
 -16   8  17        5.75       45.94     72.14 o 
 -14   8  17     1029.62     1242.80    167.69 o 
 -12   8  17       82.11       83.14     84.89 o 
 -10   8  17      387.57      386.38    116.51 o 
  -8   8  17      222.85      178.69     85.59 o 
  -6   8  17      698.51      671.79    126.81 o 
  -4   8  17      227.51      160.73     41.90 o 
  -2   8  17      330.17      364.69     43.75 o 
   0   8  17       39.09       94.24     31.04 o 
   2   8  17      272.87      313.44     42.04 o 
   4   8  17      331.70      277.92     41.48 o 
   6   8  17       52.96       66.07     30.86 o 
   8   8  17       11.87        0.43     25.27 o 
  10   8  17      724.79      744.41    138.47 o 
  12   8  17        5.52       35.06     31.40 o 
  14   8  17       86.03       77.49     34.47 o 
  16   8  17       10.31        1.81     33.87 o 
  18   8  17       22.05       21.79     34.71 o 
  20   8  17        4.73       21.34     54.68 o 
  22   8  17        4.81       24.45     37.59 o 
  24   8  17        0.03       44.76     48.50 o 
  26   8  17      189.23       60.44     63.06 o 
 -19   9  17      316.51      315.64     81.05 o 
 -17   9  17       31.54        6.96     40.50 o 
 -15   9  17      311.70      349.70    120.52 o 
 -13   9  17       18.54       13.45     77.03 o 
 -11   9  17     1204.45     1586.21    192.67 o 
  -9   9  17      206.71      256.77    102.18 o 
  -7   9  17      816.68      635.99    131.70 o 
  -5   9  17      587.62      873.72    147.25 o 
  -3   9  17       24.54       17.04     40.52 o 
  -1   9  17       23.04       31.98     60.52 o 
   1   9  17       33.96       54.86     41.31 o 
   3   9  17      307.96      380.98     54.34 o 
   5   9  17      261.20      204.70     46.60 o 
   7   9  17       27.52       43.11     36.71 o 
   9   9  17       17.94       10.36     35.41 o 
  11   9  17      362.81      462.85     63.59 o 
  13   9  17       11.78       67.36     38.42 o 
  15   9  17      603.66      599.40    106.94 o 
  17   9  17       39.62       72.64     40.25 o 
  19   9  17       19.31       35.46     53.10 o 
  -4  10  17      767.06      725.07    152.84 o 
   0  10  17      388.07      454.15     68.82 o 
   2  10  17      388.13      344.46     63.41 o 
 -42   0  18      666.00      554.94     68.82 o 
 -40   0  18      225.93      405.94     64.63 o 
 -38   0  18      243.38      390.05     63.93 o 
 -36   0  18     4573.18     4726.15    189.70 o 
 -34   0  18      730.77      883.32     82.97 o 
 -32   0  18     1731.93     1885.60    113.19 o 
 -30   0  18     1568.99     1708.00     72.80 o 
 -28   0  18     1734.21     1896.53     76.21 o 
 -26   0  18    10490.79    10785.45    226.87 o 
 -24   0  18     1751.75     1647.55     58.00 o 
 -22   0  18     3206.51     3128.11     71.45 o 
 -20   0  18     5552.97     5227.00     97.24 o 
 -18   0  18     2508.78     2758.41     64.25 o 
 -16   0  18     1194.43     1812.12     49.70 o 
 -14   0  18     5343.43     5261.68     85.66 o 
 -12   0  18    15659.72    15556.88    194.29 o 
 -10   0  18      865.73      828.40     30.17 o 
  -8   0  18     3697.67     3860.16     67.07 o 
  -6   0  18      171.64      236.20     15.62 o 
  -4   0  18     7719.25     7976.40    102.84 o 
  -2   0  18     5195.52     5580.72     73.10 o 
   0   0  18    16163.31    15212.89    172.21 o 
   2   0  18       20.48       75.63     12.29 o 
   4   0  18     6484.28     6186.66     78.87 o 
   6   0  18     7031.33     7131.61     83.67 o 
   8   0  18       61.75      205.30     13.94 o 
  10   0  18       70.01       55.77     10.54 o 
  12   0  18      513.43      566.66     22.67 o 
  14   0  18    18483.49    17538.54    205.19 o 
  16   0  18     3612.41     3294.78     77.40 o 
  18   0  18    19596.13    18608.43    233.73 o 
  20   0  18      203.90      282.62     23.17 o 
  22   0  18     1210.18     1265.36     42.29 o 
  24   0  18       98.72      134.81     33.61 o 
  26   0  18       24.61       23.19     16.41 o 
  28   0  18     7723.56     7752.72    242.74 o 
  30   0  18      110.05       49.27     22.28 o 
  32   0  18     1786.04     1944.39    120.87 o 
  34   0  18     1499.63     1524.23    132.58 o 
  36   0  18      229.46      258.17     61.66 o 
  38   0  18     1771.34     1644.90    118.08 o 
  40   0  18       47.22       49.78     53.45 o 
  42   0  18        3.66       67.95     52.93 o 
 -43   1  18       68.34      131.53     59.39 o 
 -41   1  18        0.06       14.52     36.86 o 
 -39   1  18      268.03      300.61     68.47 o 
 -37   1  18      460.50      479.83     75.63 o 
 -35   1  18      153.70      124.22     35.56 o 
 -33   1  18        5.04       43.37     20.80 o 
 -31   1  18       15.84       27.58     27.79 o 
 -29   1  18      623.06      693.04     39.51 o 
 -27   1  18      363.48      323.79     27.17 o 
 -25   1  18        3.16       40.46     17.27 o 
 -23   1  18      738.50      968.52     35.63 o 
 -21   1  18      616.17      599.68     32.95 o 
 -19   1  18      274.50      351.41     17.40 o 
 -17   1  18     8761.37     8913.53     93.47 o 
 -15   1  18       17.20       43.87      9.46 o 
 -13   1  18        0.00       40.91      8.29 o 
 -11   1  18      365.07      360.28     16.91 o 
  -9   1  18     3550.19     3801.06     60.23 o 
  -7   1  18      659.47      708.74     17.76 o 
  -5   1  18     1176.05     1359.29     26.82 o 
  -3   1  18     1006.92     1122.84     20.33 o 
  -1   1  18       13.64       30.39      5.81 o 
   1   1  18     1649.98     1681.29     24.91 o 
   3   1  18     1216.90     1200.03     20.99 o 
   5   1  18      234.97      258.81     11.52 o 
   7   1  18      406.34      399.52     15.42 o 
   9   1  18     4215.64     4179.41     43.92 o 
  11   1  18      357.99      371.54     14.32 o 
  13   1  18     2124.91     1789.73     28.69 o 
  15   1  18        1.47       13.17      7.37 o 
  17   1  18     8995.14     8648.60     91.84 o 
  19   1  18       25.05       22.83     10.01 o 
  21   1  18      723.08      634.16     28.17 o 
  23   1  18        4.82       26.95     12.76 o 
  25   1  18       44.91       68.62     14.51 o 
  27   1  18      238.18      278.05     23.63 o 
  29   1  18        5.74        2.19     14.31 o 
  31   1  18      117.49      151.72     23.88 o 
  33   1  18      144.48      147.19     26.43 o 
  35   1  18        6.44       23.74     21.81 o 
  37   1  18      190.67      295.34     50.26 o 
  39   1  18      177.20      213.42     42.14 o 
  41   1  18        8.41       79.12     36.98 o 
  43   1  18      268.88      211.88     72.14 o 
 -42   2  18      163.03      221.66     69.35 o 
 -40   2  18      506.11      627.95     90.83 o 
 -38   2  18      127.65       74.59     53.97 o 
 -36   2  18       11.72       39.30     49.96 o 
 -34   2  18      594.40      629.35    106.20 o 
 -32   2  18     1947.03     2062.94     89.52 o 
 -30   2  18       97.32      138.23     34.47 o 
 -28   2  18     3654.38     3591.24    101.91 o 
 -26   2  18      848.52      875.13     57.22 o 
 -24   2  18     3135.48     2954.29    141.47 o 
 -22   2  18       76.90       85.61     21.80 o 
 -20   2  18       30.45       40.00     26.43 o 
 -18   2  18     1283.89     1164.27     42.74 o 
 -16   2  18     1677.20     1836.00     33.77 o 
 -14   2  18      995.33     1200.29     26.70 o 
 -12   2  18     6596.84     6658.80     73.72 o 
 -10   2  18      148.74      364.72     14.44 o 
  -8   2  18      687.32      698.41     21.18 o 
  -6   2  18       26.49      153.62      9.76 o 
  -4   2  18     2083.57     1997.95     32.31 o 
  -2   2  18       68.86      110.84      9.73 o 
   0   2  18    11659.73    10954.54    108.68 o 
   2   2  18     5186.92     4728.74     54.74 o 
   4   2  18       95.24      109.36     13.28 o 
   6   2  18      477.90      572.46     20.41 o 
   8   2  18      114.31      260.69     13.39 o 
  10   2  18      402.16      569.73     20.44 o 
  12   2  18      814.58      651.46     20.42 o 
  14   2  18     1693.66     1511.20     30.36 o 
  16   2  18     3139.92     3081.07     70.09 o 
  18   2  18     4088.57     3782.55     54.78 o 
  20   2  18     2836.69     2786.08     45.06 o 
  22   2  18     2855.01     2887.93     49.07 o 
  24   2  18     1446.17     1496.32     39.89 o 
  26   2  18      550.99      528.40     33.25 o 
  28   2  18      339.24      333.12     26.06 o 
  30   2  18       68.45       58.99     17.95 o 
  32   2  18      107.56      149.00     28.79 o 
  34   2  18      183.33       94.78     53.34 o 
  36   2  18       20.66      -11.29     62.80 o 
  38   2  18      864.63      841.62    113.63 o 
  40   2  18       29.43       17.81     42.00 o 
  42   2  18      245.70      311.62     81.92 o 
 -41   3  18       10.36      161.57     63.76 o 
 -39   3  18      135.13      233.01     72.14 o 
 -37   3  18        6.13       21.48     51.70 o 
 -35   3  18        3.19       66.38     51.88 o 
 -33   3  18      980.17      957.82     67.48 o 
 -31   3  18      151.29      181.06     34.57 o 
 -29   3  18      410.07      332.36     55.93 o 
 -27   3  18      311.54      349.79     33.98 o 
 -25   3  18      434.22      393.91     33.73 o 
 -23   3  18     1324.81     1193.86     54.98 o 
 -21   3  18     7719.51     7583.73    153.74 o 
 -19   3  18      154.98      247.86     42.73 o 
 -17   3  18     1778.57     1511.16     54.89 o 
 -15   3  18     1555.60     1410.35     44.63 o 
 -13   3  18     4873.98     4648.05     73.61 o 
 -11   3  18     2785.56     2669.01     57.01 o 
  -9   3  18     1666.61     1631.03     34.53 o 
  -7   3  18    15449.68    15032.62    143.63 o 
  -5   3  18    12964.13    12552.30    143.36 o 
  -3   3  18    17365.30    16893.80    211.65 o 
  -1   3  18      608.56      523.27     20.75 o 
   1   3  18       82.24      311.37     16.96 o 
   3   3  18     2854.66     2834.77     46.93 o 
   5   3  18        1.61       27.04      9.24 o 
   7   3  18     3375.54     3248.50     52.21 o 
   9   3  18        8.90       29.69     10.13 o 
  11   3  18      183.93      146.07     16.44 o 
  13   3  18     2270.72     2159.97     64.89 o 
  15   3  18     1782.60     1920.47     37.09 o 
  17   3  18       36.96       64.46     11.58 o 
  19   3  18     2324.01     2233.03     44.16 o 
  21   3  18     2465.26     2483.16     68.83 o 
  23   3  18      303.11      294.80     24.89 o 
  25   3  18     4690.02     4799.62     81.84 o 
  27   3  18      694.26      723.47     42.11 o 
  29   3  18       48.43       56.51     25.17 o 
  31   3  18      780.46      707.78     52.37 o 
  33   3  18        5.71       71.44     34.28 o 
  35   3  18       32.91       38.61     34.66 o 
  37   3  18      201.59      171.50     56.03 o 
  39   3  18      356.90      451.44     72.88 o 
  41   3  18       99.26       86.99     63.58 o 
 -38   4  18      748.08      756.34    103.93 o 
 -36   4  18       10.75        4.89     53.62 o 
 -34   4  18       44.00      -19.32     36.63 o 
 -32   4  18       46.13       77.99     44.03 o 
 -30   4  18        3.08       -0.54     21.22 o 
 -28   4  18      599.47      524.78     44.37 o 
 -26   4  18       54.40       38.20     20.48 o 
 -24   4  18      689.68      630.47     85.95 o 
 -22   4  18      219.50      238.89     31.00 o 
 -20   4  18        1.84       20.74     17.55 o 
 -18   4  18      600.38      577.85     46.39 o 
 -16   4  18      542.36      518.22     43.49 o 
 -14   4  18       22.11       40.18     31.00 o 
 -12   4  18      162.72      292.11     38.55 o 
 -10   4  18      746.50     1016.13     77.12 o 
  -8   4  18     3856.44     3994.33     99.38 o 
  -6   4  18     1491.64     1469.88     46.17 o 
  -4   4  18      171.50      265.37     19.87 o 
  -2   4  18     3720.55     3686.65     65.80 o 
   0   4  18       30.89       40.97     12.59 o 
   2   4  18       67.83      101.78     14.64 o 
   4   4  18        5.07       75.10     13.76 o 
   6   4  18      972.46     1084.41     43.20 o 
   8   4  18     2122.81     1682.98     43.24 o 
  10   4  18      160.43      186.27     18.64 o 
  12   4  18      135.67       52.88     17.96 o 
  14   4  18     1105.16     1056.28     36.91 o 
  16   4  18      743.79      683.89     35.20 o 
  18   4  18        4.54       46.46     18.76 o 
  20   4  18      423.00      466.25     32.41 o 
  22   4  18     1486.56     1393.79     51.04 o 
  24   4  18      145.35      108.94     33.11 o 
  26   4  18       77.42       84.97     22.92 o 
  28   4  18        1.56       47.16     21.45 o 
  30   4  18       22.41       23.55     21.98 o 
  32   4  18      283.15      284.96     35.51 o 
  34   4  18      429.42      486.87     56.88 o 
  36   4  18        7.29       78.85     47.49 o 
  38   4  18        1.39      -17.64     50.66 o 
 -37   5  18      225.08      246.29     75.28 o 
 -35   5  18      631.13      797.43     70.28 o 
 -33   5  18      362.18      293.34     48.95 o 
 -31   5  18      273.01      424.27     52.44 o 
 -29   5  18      198.80      242.15     69.08 o 
 -27   5  18        1.15       44.46     25.69 o 
 -25   5  18      501.94      504.95     76.91 o 
 -23   5  18     1926.38     1895.36     88.73 o 
 -21   5  18     2327.56     2121.50     90.28 o 
 -19   5  18     3316.31     3309.63    226.55 o 
 -17   5  18     2606.91     2543.01     99.83 o 
 -15   5  18       90.38      148.18     27.97 o 
 -13   5  18       85.27       80.11     40.52 o 
 -11   5  18     3404.52     3447.89    123.17 o 
  -9   5  18     1050.00     1187.98     74.03 o 
  -7   5  18       18.00       92.18     21.96 o 
  -5   5  18      323.34      369.27     22.99 o 
  -3   5  18      132.52      273.40     23.18 o 
  -1   5  18      963.20     1045.49     36.35 o 
   1   5  18     1714.70     1723.21     57.19 o 
   3   5  18      143.07      168.37     19.10 o 
   5   5  18       36.91       56.23     15.19 o 
   7   5  18     3200.59     3104.09     67.04 o 
   9   5  18       23.77       24.89     14.01 o 
  11   5  18     3744.37     3489.94    112.12 o 
  13   5  18     3388.77     3228.22     78.70 o 
  15   5  18       39.47       31.67     17.60 o 
  17   5  18     1193.19     1147.39     52.41 o 
  19   5  18       47.23        1.65     20.62 o 
  21   5  18     1165.04     1197.04     56.95 o 
  23   5  18      370.15      420.62     40.12 o 
  25   5  18     1071.25     1222.96     61.68 o 
  27   5  18      387.84      287.73     38.80 o 
  29   5  18      819.05      867.74     77.55 o 
  31   5  18      335.75      306.08     43.63 o 
  33   5  18      466.25      470.38     51.88 o 
  35   5  18       10.57       31.29     40.90 o 
  37   5  18       26.28       16.34     45.30 o 
 -34   6  18      228.14      202.43    115.98 o 
 -32   6  18      168.48      207.80     77.21 o 
 -30   6  18      192.94      182.94     55.76 o 
 -28   6  18       83.98      116.45     49.67 o 
 -26   6  18       38.83       83.98     30.38 o 
 -24   6  18      123.40      129.96     32.56 o 
 -22   6  18      223.40      221.81     39.93 o 
 -20   6  18       18.91       48.73     46.99 o 
 -18   6  18      716.92      704.77     54.23 o 
 -16   6  18      739.58      885.94    130.66 o 
 -14   6  18      898.98     1123.50    141.14 o 
 -12   6  18      164.92      216.77     75.11 o 
 -10   6  18     1175.38     1287.69    145.33 o 
  -8   6  18      493.21      589.19     46.28 o 
  -6   6  18      733.78      665.79     48.51 o 
  -4   6  18      806.29      773.53     52.89 o 
  -2   6  18        6.23       24.06     21.12 o 
   0   6  18      641.66      715.70     43.96 o 
   2   6  18       43.24       19.82     20.10 o 
   4   6  18     4150.89     4350.14    105.13 o 
   6   6  18       51.28       93.59     25.00 o 
   8   6  18     1107.87      937.71     53.32 o 
  10   6  18      220.46      192.50     68.73 o 
  12   6  18       16.19      -17.39     21.23 o 
  14   6  18      763.50      817.86     79.31 o 
  16   6  18      413.81      319.89     47.22 o 
  18   6  18     1599.31     1735.05     76.57 o 
  20   6  18      282.63      346.17     53.36 o 
  22   6  18      267.65      260.14     34.79 o 
  24   6  18        8.15       15.51     24.33 o 
  26   6  18        5.98       41.13     28.03 o 
  28   6  18       41.24      155.84     53.93 o 
  30   6  18      227.09      282.26     55.76 o 
  32   6  18        9.18       60.10     52.24 o 
  34   6  18      612.45      624.07     91.39 o 
 -29   7  18       85.26      152.85     56.83 o 
 -27   7  18      195.58      173.59     69.96 o 
 -25   7  18     1041.17     1068.49    100.64 o 
 -23   7  18       77.39      129.64     59.13 o 
 -21   7  18        8.86        2.10     66.20 o 
 -19   7  18       50.19       85.42     69.87 o 
 -17   7  18      115.26      135.02     77.38 o 
 -15   7  18      888.49      900.09    141.31 o 
 -13   7  18      636.76      584.63    122.80 o 
 -11   7  18      529.74      607.86    121.05 o 
  -9   7  18        8.19       11.35     52.93 o 
  -7   7  18      250.15      268.55     45.79 o 
  -5   7  18       32.23       52.39     26.95 o 
  -3   7  18      325.98      333.23     40.99 o 
  -1   7  18      242.89      236.58     37.01 o 
   1   7  18      910.80      824.94     57.03 o 
   3   7  18       33.13       17.73     22.44 o 
   5   7  18     1440.82     1607.07    102.26 o 
   7   7  18      388.23      354.68     47.22 o 
   9   7  18        4.45       24.87     27.53 o 
  11   7  18        4.43       50.55     35.14 o 
  13   7  18       20.70       11.47     27.09 o 
  15   7  18       29.74       40.51     31.46 o 
  17   7  18       82.93       80.74     33.77 o 
  19   7  18      103.79      110.58     37.95 o 
  21   7  18        2.47       -3.50     31.19 o 
  23   7  18      453.16      460.89     62.41 o 
  25   7  18       74.81      123.33     44.19 o 
  27   7  18      287.81      296.69     56.32 o 
  29   7  18       16.76      119.47     54.44 o 
 -24   8  18        4.00      107.88     61.92 o 
 -22   8  18      112.63       53.30     48.91 o 
 -20   8  18      182.74      389.52    122.27 o 
 -18   8  18       11.21       33.89     68.12 o 
 -16   8  18       63.94      135.90     89.96 o 
 -14   8  18      217.34      154.41     89.26 o 
 -12   8  18      818.89      821.14    147.08 o 
 -10   8  18       16.54       78.43     79.30 o 
  -8   8  18      925.72     1013.63    153.54 o 
  -6   8  18       43.51        6.29     60.79 o 
  -4   8  18        1.86       10.13     32.71 o 
  -2   8  18      642.36      658.12     55.83 o 
   0   8  18     1430.75     1425.98     74.11 o 
   2   8  18      341.07      364.27     45.24 o 
   4   8  18     1135.71     1252.07     95.35 o 
   6   8  18      396.00      462.81     59.03 o 
   8   8  18      172.94      147.75     37.79 o 
  10   8  18      394.29      410.95     54.46 o 
  12   8  18      660.43      685.40     63.54 o 
  14   8  18      518.30      432.65     92.39 o 
  16   8  18       36.79       27.78     35.24 o 
  18   8  18      785.66      861.20    123.53 o 
  20   8  18       98.28       96.34     42.34 o 
  22   8  18      129.17      135.63     51.86 o 
  24   8  18        8.05       44.71     58.52 o 
 -15   9  18        0.58       13.62     72.14 o 
 -13   9  18      333.46      220.44    110.74 o 
 -11   9  18      424.18      239.83    110.92 o 
  -9   9  18        2.00      143.93     89.08 o 
  -7   9  18       59.56      104.28     89.43 o 
  -5   9  18      299.61      213.80     98.17 o 
  -3   9  18      192.09      251.66     50.80 o 
  -1   9  18       88.75      189.63     46.32 o 
   1   9  18      416.47      421.87     58.83 o 
   3   9  18       31.02       53.53     93.97 o 
   5   9  18       21.66       69.50     37.97 o 
   7   9  18        7.12       60.16     37.23 o 
   9   9  18      206.49      139.23     49.78 o 
  11   9  18      132.99      204.62     50.66 o 
  13   9  18      145.46      147.21     42.16 o 
  15   9  18        8.62       26.17     54.06 o 
  17   9  18       89.02       33.43     37.73 o 
 -41   1  19      101.04      102.92     48.73 o 
 -39   1  19      334.85      364.72     72.84 o 
 -37   1  19       22.62       27.07     48.91 o 
 -35   1  19     1356.31     1347.04     74.73 o 
 -33   1  19     1250.98     1399.65     62.58 o 
 -31   1  19       33.74       51.40     20.96 o 
 -29   1  19      603.57      720.15     40.52 o 
 -27   1  19      112.65      193.08     25.46 o 
 -25   1  19       33.27       55.74     17.54 o 
 -23   1  19      221.85      498.12     30.37 o 
 -21   1  19       75.30      216.49     19.29 o 
 -19   1  19     1412.19     1402.78     31.51 o 
 -17   1  19       25.96       33.62      9.39 o 
 -15   1  19     3428.74     3321.10     47.56 o 
 -13   1  19     3871.30     4038.29     52.97 o 
 -11   1  19     1042.86     1029.91     23.81 o 
  -9   1  19       68.38       88.11      9.11 o 
  -7   1  19     1371.45     1432.08     26.31 o 
  -5   1  19     1097.17     1029.11     22.45 o 
  -3   1  19     6345.52     6239.27     60.87 o 
  -1   1  19      352.86      372.87     13.15 o 
   1   1  19     2011.82     1899.26     29.20 o 
   3   1  19     2015.19     1891.28     29.34 o 
   5   1  19     1016.67      981.62     22.41 o 
   7   1  19      101.42      118.27     10.81 o 
   9   1  19      319.96      453.39     15.13 o 
  11   1  19     9013.91     8850.73     81.40 o 
  13   1  19        2.79        0.56      7.31 o 
  15   1  19      897.71      828.32     26.83 o 
  17   1  19      328.69      347.13     19.44 o 
  19   1  19     1853.86     1752.81     40.72 o 
  21   1  19     1698.26     1775.90     42.68 o 
  23   1  19      283.61      298.14     27.29 o 
  25   1  19       43.85       13.78     12.60 o 
  27   1  19      781.05      792.63     34.79 o 
  29   1  19      517.09      507.20     30.20 o 
  31   1  19      846.74      951.54     42.72 o 
  33   1  19        9.05       -6.62     34.06 o 
  35   1  19      957.34     1034.34     50.22 o 
  37   1  19        0.08       24.88     27.22 o 
  39   1  19       32.48       54.10     34.39 o 
  41   1  19        1.37      -16.09     31.76 o 
 -42   2  19        3.08       49.78     56.94 o 
 -40   2  19       43.56      116.51     57.29 o 
 -38   2  19      304.88      340.96     75.63 o 
 -36   2  19     1554.01     1778.53    128.21 o 
 -34   2  19       55.18        6.00     28.49 o 
 -32   2  19       14.35       -0.01     35.63 o 
 -30   2  19        8.60       60.49     25.48 o 
 -28   2  19      761.00      773.89     59.97 o 
 -26   2  19      918.86     1111.26     54.51 o 
 -24   2  19      298.53      296.87     33.02 o 
 -22   2  19     5264.40     4874.94    114.78 o 
 -20   2  19      483.42      588.57     38.64 o 
 -18   2  19     2096.03     2093.73     58.11 o 
 -16   2  19      182.98      278.84     22.82 o 
 -14   2  19     1121.78     1080.29     25.89 o 
 -12   2  19     3253.25     3135.08     53.23 o 
 -10   2  19     2336.20     2208.34     35.62 o 
  -8   2  19      742.78      774.70     22.53 o 
  -6   2  19     1945.41     1891.49     30.52 o 
  -4   2  19     3740.73     3620.30     47.63 o 
  -2   2  19     1119.17     1128.45     27.01 o 
   0   2  19      770.69      744.85     21.72 o 
   2   2  19      472.77      493.01     21.70 o 
   4   2  19     3948.62     3505.38     51.30 o 
   6   2  19     6051.20     5257.63     99.46 o 
   8   2  19     4898.84     4810.68     58.20 o 
  10   2  19     8536.53     8066.18     84.88 o 
  12   2  19      436.19      437.21     18.44 o 
  14   2  19      309.86      227.64     15.02 o 
  16   2  19        2.41       42.13     12.52 o 
  18   2  19      388.65      379.79     20.32 o 
  20   2  19     1538.87     1417.85     32.22 o 
  22   2  19       21.65       34.31     12.41 o 
  24   2  19     1768.71     1796.73     44.31 o 
  26   2  19      168.62      158.22     19.73 o 
  28   2  19     1487.55     1490.85     49.46 o 
  30   2  19       41.20       72.90     29.45 o 
  32   2  19       55.08      110.22     27.69 o 
  34   2  19      530.10      558.70     60.30 o 
  36   2  19      259.17      147.41    146.29 o 
  38   2  19        8.93       31.64     44.74 o 
  40   2  19        9.29       13.65     44.73 o 
 -39   3  19      176.95      181.84     67.77 o 
 -37   3  19      107.08      221.84     70.04 o 
 -35   3  19      120.22        9.08     46.64 o 
 -33   3  19      173.72      241.40     68.30 o 
 -31   3  19        2.07        8.98     36.05 o 
 -29   3  19      261.12      224.61     40.14 o 
 -27   3  19      500.06      437.49     38.25 o 
 -25   3  19      317.77      344.73     48.19 o 
 -23   3  19       66.79       82.01     29.70 o 
 -21   3  19      356.22      455.95     56.76 o 
 -19   3  19      694.64      687.39     48.51 o 
 -17   3  19        8.61       75.44     36.47 o 
 -15   3  19      169.59      237.30     24.66 o 
 -13   3  19        0.19        2.31     10.80 o 
 -11   3  19    10153.11     9771.47    116.72 o 
  -9   3  19     3349.13     2989.71     55.66 o 
  -7   3  19    11521.87    10937.29    125.73 o 
  -5   3  19     3911.31     3921.17     64.58 o 
  -3   3  19     3244.23     3323.63     58.42 o 
  -1   3  19       11.29      174.01     16.20 o 
   1   3  19     4437.63     4095.47     81.34 o 
   3   3  19       95.71      175.12     14.78 o 
   5   3  19       11.96       -1.33      8.59 o 
   7   3  19      742.31      803.69     36.99 o 
   9   3  19      282.99      226.24     16.51 o 
  11   3  19     1314.56     1414.30     34.61 o 
  13   3  19      377.17      263.13     18.29 o 
  15   3  19      143.71      152.42     21.13 o 
  17   3  19      330.06      358.57     26.91 o 
  19   3  19        8.96       13.11     12.60 o 
  21   3  19      485.78      384.75     28.00 o 
  23   3  19     4081.25     3995.79    139.37 o 
  25   3  19       61.74       68.30     19.31 o 
  27   3  19        0.07       -1.21     18.31 o 
  29   3  19       12.81       42.81     23.66 o 
  31   3  19       51.10       74.57     25.90 o 
  33   3  19       91.03       70.39     34.85 o 
  35   3  19       47.37       69.40     34.78 o 
  37   3  19        0.99      -14.95     77.73 o 
  39   3  19       18.22       66.77     49.46 o 
 -38   4  19        0.22       19.21     55.90 o 
 -36   4  19      602.06      466.20     89.43 o 
 -34   4  19     1326.20     1195.71    101.92 o 
 -32   4  19      348.92      355.72     89.52 o 
 -30   4  19      125.16      171.96     30.24 o 
 -28   4  19     1580.14     1696.62     64.77 o 
 -26   4  19      603.87      650.60     42.32 o 
 -24   4  19     2923.67     2840.56     88.55 o 
 -22   4  19     1290.46     1288.40     58.80 o 
 -20   4  19        5.11       22.17     19.20 o 
 -18   4  19       53.70        5.18     21.01 o 
 -16   4  19      113.78      179.17     30.39 o 
 -14   4  19      205.07      242.49     40.96 o 
 -12   4  19      705.29      779.64     52.80 o 
 -10   4  19     2826.33     2949.66    116.33 o 
  -8   4  19     1928.16     1733.45     51.04 o 
  -6   4  19      935.59      974.91     41.83 o 
  -4   4  19     8917.06     8452.94    133.56 o 
  -2   4  19     2291.81     2491.94     53.50 o 
   0   4  19      246.80      232.75     20.83 o 
   2   4  19       92.98      102.20     18.13 o 
   4   4  19     4779.51     4440.22     81.85 o 
   6   4  19      922.23      888.01     40.97 o 
   8   4  19     1252.94     1227.83     37.57 o 
  10   4  19     1003.91     1161.60     37.71 o 
  12   4  19      554.85      410.65     25.38 o 
  14   4  19        2.12       -7.99     11.82 o 
  16   4  19      800.18      607.48     34.99 o 
  18   4  19      257.70      248.12     29.66 o 
  20   4  19     1240.35     1300.37     79.94 o 
  22   4  19     2828.66     2863.05    104.64 o 
  24   4  19     3268.52     3304.26     80.57 o 
  26   4  19      152.44      115.72     38.16 o 
  28   4  19      761.25      794.19     46.05 o 
  30   4  19       70.87       75.94     25.95 o 
  32   4  19      787.72      757.41    115.60 o 
  34   4  19       34.78      107.17     42.29 o 
  36   4  19      197.06      203.18     50.98 o 
  38   4  19      117.39       99.39     64.11 o 
 -37   5  19       58.12       14.15     62.71 o 
 -35   5  19      113.97      147.67     55.94 o 
 -33   5  19       77.85       30.36     38.78 o 
 -31   5  19      421.57      345.01     51.16 o 
 -29   5  19      164.41       90.24     47.00 o 
 -27   5  19       34.01       33.98     25.98 o 
 -25   5  19        1.28       63.87     25.87 o 
 -23   5  19      303.05      179.06     36.25 o 
 -21   5  19      343.11      326.36     42.84 o 
 -19   5  19      977.77     1093.66     69.96 o 
 -17   5  19      173.30      178.37     50.66 o 
 -15   5  19     3250.67     3412.07    111.73 o 
 -13   5  19       93.96      125.80     26.23 o 
 -11   5  19      306.91      307.69     45.61 o 
  -9   5  19        2.60       87.60     33.66 o 
  -7   5  19      295.75      245.96     30.07 o 
  -5   5  19      218.70      220.29     21.57 o 
  -3   5  19      241.78      212.02     22.41 o 
  -1   5  19     3827.73     3994.42     76.97 o 
   1   5  19     2555.09     2600.84     60.19 o 
   3   5  19     3647.25     3666.47     74.41 o 
   5   5  19     1781.59     1791.10     57.73 o 
   7   5  19      269.48      242.65     27.28 o 
   9   5  19     1879.16     1733.89     76.23 o 
  11   5  19       11.04       15.17     14.52 o 
  13   5  19     1121.83     1068.74     43.63 o 
  15   5  19      195.07      135.32     28.66 o 
  17   5  19      496.15      447.41     37.21 o 
  19   5  19      301.55      219.55     52.72 o 
  21   5  19        0.83        8.71     20.15 o 
  23   5  19       90.81       78.52     25.07 o 
  25   5  19      314.76      326.99     39.62 o 
  27   5  19        8.89      -11.03     25.90 o 
  29   5  19     1099.15     1080.80    110.03 o 
  31   5  19        8.42       20.34     28.76 o 
  33   5  19      321.12      337.89     81.71 o 
  35   5  19       78.33       14.39     42.53 o 
 -34   6  19        2.10       49.15     48.43 o 
 -32   6  19       19.70       38.55     65.50 o 
 -30   6  19       72.18       94.89     77.47 o 
 -28   6  19       55.72       96.60     46.84 o 
 -26   6  19     1355.99     1532.33    252.40 o 
 -24   6  19        5.47       17.06     30.41 o 
 -22   6  19      877.04      730.60     60.75 o 
 -20   6  19      221.17      170.96     35.19 o 
 -18   6  19        1.30      -15.70     43.58 o 
 -16   6  19        1.81       23.58     57.12 o 
 -14   6  19       12.88       40.52     60.79 o 
 -12   6  19        2.46       -6.11     49.78 o 
 -10   6  19      797.74      744.28    120.70 o 
  -8   6  19      865.99      935.46     56.49 o 
  -6   6  19        7.74       74.01     26.10 o 
  -4   6  19      282.74      352.25     40.66 o 
  -2   6  19        0.25       58.56     25.56 o 
   0   6  19      370.37      350.20     38.30 o 
   2   6  19       20.73       63.31     21.68 o 
   4   6  19      796.46      800.61     54.91 o 
   6   6  19      320.93      264.70     32.90 o 
   8   6  19      188.04      205.02     31.15 o 
  10   6  19     3167.96     3065.02    105.15 o 
  12   6  19       38.87       64.81     28.73 o 
  14   6  19       15.00        6.06     36.26 o 
  16   6  19        0.21       87.69     30.84 o 
  18   6  19      282.49      275.14     32.70 o 
  20   6  19       17.58       42.92     23.87 o 
  22   6  19      345.91      350.89     39.55 o 
  24   6  19      635.79      596.17    132.31 o 
  26   6  19        9.49       11.35     34.33 o 
  28   6  19        4.39        2.58     37.75 o 
  30   6  19      123.64       51.84     43.37 o 
  32   6  19       91.33       17.05     50.21 o 
 -29   7  19      206.56      213.84     64.15 o 
 -27   7  19       54.49       70.91     47.42 o 
 -25   7  19      159.06      216.43     59.11 o 
 -23   7  19      259.09      213.13     57.37 o 
 -21   7  19      231.97      243.15     98.34 o 
 -19   7  19       78.89      162.80     80.70 o 
 -17   7  19     1114.56     1060.62    155.46 o 
 -15   7  19      558.61      803.32    136.94 o 
 -13   7  19     1769.47     1995.82    193.71 o 
 -11   7  19       16.04      123.32     76.68 o 
  -9   7  19       75.95       42.62     63.58 o 
  -7   7  19       69.23       59.84     32.37 o 
  -5   7  19       17.30       79.62     28.17 o 
  -3   7  19      173.26      135.68     33.07 o 
  -1   7  19     1350.87     1393.67     69.72 o 
   1   7  19        4.60        4.36     23.85 o 
   3   7  19     2781.65     2973.70     89.26 o 
   5   7  19        0.30       44.12     23.50 o 
   7   7  19       54.40       70.50     27.28 o 
   9   7  19        0.93       10.89     26.46 o 
  11   7  19     1175.59     1434.10    113.76 o 
  13   7  19      760.57      756.34     63.51 o 
  15   7  19      632.04      688.55     81.56 o 
  17   7  19      938.65      912.28     72.76 o 
  19   7  19        1.34       11.38     29.44 o 
  21   7  19      758.60      732.44    120.10 o 
  23   7  19        0.39       19.09     36.27 o 
  25   7  19       40.86      156.24     46.73 o 
  27   7  19       30.60        6.52     44.46 o 
  29   7  19        1.96      -11.33     47.21 o 
 -24   8  19     1213.23     1523.33    147.25 o 
 -22   8  19      120.79       97.61     52.31 o 
 -20   8  19       66.12       16.59     76.51 o 
 -18   8  19      591.71      608.04    139.91 o 
 -16   8  19      364.01      216.77    100.09 o 
 -14   8  19      674.11      744.28    143.76 o 
 -12   8  19      411.03      460.44    119.83 o 
 -10   8  19        0.09       27.77     75.63 o 
  -8   8  19       31.36       -1.75     60.09 o 
  -6   8  19      247.93      223.41     92.40 o 
  -4   8  19      304.29      334.04    111.44 o 
  -2   8  19      250.54      257.84     51.05 o 
   0   8  19      237.43      189.56     37.50 o 
   2   8  19      382.62      376.85     97.02 o 
   4   8  19       51.95       98.26     33.52 o 
   6   8  19      183.24      217.68     46.88 o 
   8   8  19     1950.35     2096.47     91.23 o 
  10   8  19       89.76       72.64     35.73 o 
  12   8  19      149.57       87.69     38.17 o 
  14   8  19        0.14       -7.68     32.68 o 
  16   8  19      134.92      121.70     56.13 o 
  18   8  19       14.45       39.92     34.83 o 
  20   8  19       18.40       24.86     37.65 o 
  22   8  19       43.86      109.29    107.60 o 
  24   8  19       43.18       34.93     59.39 o 
 -15   9  19      789.52      808.04    162.10 o 
 -13   9  19      663.51      747.43    153.54 o 
 -11   9  19       88.32      227.43    106.03 o 
  -9   9  19      471.07      606.47    140.96 o 
  -7   9  19       24.42      -15.37     77.38 o 
  -5   9  19       15.60       25.68     79.65 o 
  -3   9  19      744.90      748.47     72.45 o 
  -1   9  19      566.49      562.50     65.70 o 
   1   9  19      377.70      415.53     80.52 o 
   3   9  19        3.62       18.44     34.10 o 
   5   9  19      229.40      176.77     46.19 o 
   7   9  19      151.38      114.81     48.38 o 
   9   9  19      215.04      334.00     59.75 o 
  11   9  19        2.21       70.05     43.41 o 
  13   9  19      141.92       96.52     39.04 o 
  15   9  19      154.69      104.12     54.88 o 
 -40   0  20      400.76      536.07     69.69 o 
 -38   0  20      105.08      144.46     50.31 o 
 -36   0  20      950.80     1040.18     89.78 o 
 -34   0  20      306.49      315.46     60.44 o 
 -32   0  20      543.35      536.25     69.00 o 
 -30   0  20     1580.05     1591.80    104.98 o 
 -28   0  20     1247.76     1728.67    199.65 o 
 -26   0  20      335.75      296.43     35.58 o 
 -24   0  20     1335.55     1382.30     54.81 o 
 -22   0  20       51.93       40.70     18.13 o 
 -20   0  20      119.67      417.93     28.46 o 
 -18   0  20      712.02      837.48     40.62 o 
 -16   0  20      221.68      213.40     21.62 o 
 -14   0  20     9826.37     9805.88    208.38 o 
 -12   0  20     1890.97     2119.97     71.05 o 
 -10   0  20        5.18       44.34     16.82 o 
  -8   0  20     2074.15     1991.08     50.65 o 
  -6   0  20     1150.64     1156.96     34.42 o 
  -4   0  20     6797.45     6625.97     91.75 o 
  -2   0  20        3.09        9.86     11.86 o 
   0   0  20     6008.59     5811.15     82.99 o 
   2   0  20     1528.40     1655.25     38.05 o 
   4   0  20      200.66      190.19     14.96 o 
   6   0  20      106.81      137.50     15.76 o 
   8   0  20    15793.24    14761.98    196.90 o 
  10   0  20    26524.89    25452.55    255.52 o 
  12   0  20    11577.15    11709.35    147.32 o 
  14   0  20    13367.05    13580.46    179.55 o 
  16   0  20       15.26       51.43     14.54 o 
  18   0  20     2920.25     2756.10     81.40 o 
  20   0  20     2891.41     2813.04     83.74 o 
  22   0  20     1368.64     1535.64     54.91 o 
  24   0  20     2391.63     2299.10     77.84 o 
  26   0  20       99.64       92.88     30.97 o 
  28   0  20     1589.14     1680.60     85.79 o 
  30   0  20        3.25      -35.13     44.19 o 
  32   0  20       46.59        3.23     29.21 o 
  34   0  20       12.82       52.29     36.50 o 
  36   0  20        0.53        6.46     44.02 o 
  38   0  20       87.18       57.29     51.88 o 
  40   0  20      608.53      658.69     88.21 o 
  42   0  20      544.07      539.57     84.89 o 
 -41   1  20       85.94      106.95     38.86 o 
 -39   1  20       26.90       40.87     49.96 o 
 -37   1  20      346.84      508.65     78.78 o 
 -35   1  20      113.10       88.21     52.93 o 
 -33   1  20      327.18      323.85     34.13 o 
 -31   1  20       35.55       57.89     21.59 o 
 -29   1  20      437.66      475.41     87.02 o 
 -27   1  20       15.45       26.53     17.67 o 
 -25   1  20      587.09      708.28     43.06 o 
 -23   1  20       74.46       52.24     16.94 o 
 -21   1  20     1854.48     1671.64     73.49 o 
 -19   1  20     3350.06     3123.05     52.48 o 
 -17   1  20      427.52      474.51     19.83 o 
 -15   1  20      402.47      737.00     26.13 o 
 -13   1  20     4118.49     4164.88     57.52 o 
 -11   1  20     3321.88     3134.78     47.31 o 
  -9   1  20       89.11      105.39     10.39 o 
  -7   1  20     2324.17     2224.47     35.90 o 
  -5   1  20       94.88       65.24      8.99 o 
  -3   1  20     3875.58     3853.45     46.11 o 
  -1   1  20      611.16      679.60     18.08 o 
   1   1  20      268.65      288.88     12.85 o 
   3   1  20     1571.63     1645.48     27.87 o 
   5   1  20      425.94      485.82     17.86 o 
   7   1  20     3548.63     3455.83     44.93 o 
   9   1  20     1960.76     2055.16     33.37 o 
  11   1  20        1.93       32.48      8.19 o 
  13   1  20      242.46      373.57     15.95 o 
  15   1  20       39.46       95.96     12.74 o 
  17   1  20      754.11      829.06     26.28 o 
  19   1  20      350.25      431.52     22.22 o 
  21   1  20     1420.29     1331.81     36.68 o 
  23   1  20     1802.93     1806.48     53.25 o 
  25   1  20       12.83       20.50     13.29 o 
  27   1  20       19.61       30.82     15.84 o 
  29   1  20       86.49       92.04     19.17 o 
  31   1  20      952.15     1054.08     46.79 o 
  33   1  20       73.04       71.42     23.64 o 
  35   1  20      349.90      349.28     41.68 o 
  37   1  20       49.47       24.19     29.22 o 
  39   1  20      369.50      353.20    104.89 o 
  41   1  20       33.43       86.64     59.74 o 
 -40   2  20      603.67      616.60     91.00 o 
 -38   2  20      349.40      310.57     72.66 o 
 -36   2  20      375.19      473.37     81.57 o 
 -34   2  20      313.66      266.99     43.78 o 
 -32   2  20      327.25      274.76     43.39 o 
 -30   2  20       17.77      167.26     35.70 o 
 -28   2  20       63.58      119.09     31.05 o 
 -26   2  20        0.04      105.63     25.23 o 
 -24   2  20        2.88       15.89     20.20 o 
 -22   2  20      910.55     1008.71     51.62 o 
 -20   2  20     1362.72     1184.15     84.10 o 
 -18   2  20      343.13      355.51     27.69 o 
 -16   2  20    12267.06    11321.84    136.80 o 
 -14   2  20      443.74      501.58     23.32 o 
 -12   2  20     2060.09     1926.14     42.62 o 
 -10   2  20     1047.45     1031.68     29.90 o 
  -8   2  20     2244.42     1978.19     33.79 o 
  -6   2  20     2288.47     2299.21     36.82 o 
  -4   2  20    11127.91    10389.45    104.40 o 
  -2   2  20      110.76      148.25     11.23 o 
   0   2  20      371.13      334.64     20.47 o 
   2   2  20      121.67      320.50     19.12 o 
   4   2  20     2212.13     2162.72     43.45 o 
   6   2  20     1252.08     1170.87     25.82 o 
   8   2  20     2630.06     2457.23     39.85 o 
  10   2  20       26.71       60.35     10.24 o 
  12   2  20     2239.56     2105.58     44.63 o 
  14   2  20     3968.33     3887.67     64.21 o 
  16   2  20      128.72      133.48     13.41 o 
  18   2  20      812.35      881.98     38.26 o 
  20   2  20       43.91       82.32     13.04 o 
  22   2  20       83.08       90.29     14.35 o 
  24   2  20      157.80      267.13     21.92 o 
  26   2  20     1673.11     1655.64     46.03 o 
  28   2  20      795.21      890.66     36.48 o 
  30   2  20      527.75      471.07     40.91 o 
  32   2  20      844.62      932.68     54.03 o 
  34   2  20      415.35      432.76     49.02 o 
  36   2  20      140.37      197.60     51.91 o 
  38   2  20       80.56       63.69     64.80 o 
  40   2  20        2.45       29.42     42.30 o 
 -39   3  20       21.28       -2.62     51.70 o 
 -37   3  20     1087.67     1074.94    114.06 o 
 -35   3  20        9.15       21.14     52.58 o 
 -33   3  20      750.30      505.68     85.94 o 
 -31   3  20      362.82      388.39     43.50 o 
 -29   3  20     1496.32     1533.82     68.33 o 
 -27   3  20      617.71      617.77     43.40 o 
 -25   3  20     2729.71     2729.71     86.89 o 
 -23   3  20       72.33       77.57     24.29 o 
 -21   3  20      197.84      189.29     34.35 o 
 -19   3  20      185.87      384.99     40.60 o 
 -17   3  20      405.79      462.32     36.53 o 
 -15   3  20     1548.99     1487.12     47.93 o 
 -13   3  20       98.07      159.54     18.07 o 
 -11   3  20     9899.17     9907.95    128.44 o 
  -9   3  20       22.45       64.15     13.62 o 
  -7   3  20      804.60      923.44     30.90 o 
  -5   3  20      338.47      409.88     21.10 o 
  -3   3  20     3325.05     3234.52     70.38 o 
  -1   3  20     3884.89     3621.51     62.65 o 
   1   3  20       44.30       38.40     10.95 o 
   3   3  20     3840.65     3719.03     57.85 o 
   5   3  20      418.47      499.03     24.26 o 
   7   3  20     4109.93     3854.30     62.83 o 
   9   3  20      291.26      290.26     18.68 o 
  11   3  20      428.22      435.25     24.64 o 
  13   3  20      120.76      108.30     16.19 o 
  15   3  20      322.90      265.74     26.07 o 
  17   3  20     1786.43     1773.85     40.51 o 
  19   3  20     2943.64     2732.32     99.94 o 
  21   3  20      976.88     1013.42     47.22 o 
  23   3  20      635.14      648.19     35.76 o 
  25   3  20      573.57      621.43     39.34 o 
  27   3  20       55.10       72.05     22.95 o 
  29   3  20      329.43      366.04     54.08 o 
  31   3  20      295.19      306.05     37.16 o 
  33   3  20      249.75      267.18     67.09 o 
  35   3  20      320.73      397.81     53.37 o 
  37   3  20       17.31       47.54     46.78 o 
  39   3  20      477.57      545.68     97.64 o 
 -38   4  20        6.74       22.71     61.49 o 
 -36   4  20       68.51      136.25     63.41 o 
 -34   4  20        0.74      -25.62     38.32 o 
 -32   4  20      686.47      901.37     81.82 o 
 -30   4  20      748.97      683.69     73.16 o 
 -28   4  20      492.24      431.96     44.02 o 
 -26   4  20       34.38       32.93     21.35 o 
 -24   4  20        3.23       20.79     21.64 o 
 -22   4  20      117.28      172.28     29.53 o 
 -20   4  20      220.40      207.03     68.85 o 
 -18   4  20      200.92      213.22     42.06 o 
 -16   4  20      317.35      226.61     33.77 o 
 -14   4  20       85.84      125.16     26.95 o 
 -12   4  20     1055.06      909.37     46.35 o 
 -10   4  20     3013.25     3078.50     74.39 o 
  -8   4  20       12.16      112.18     22.69 o 
  -6   4  20      358.85      619.45     41.86 o 
  -4   4  20      421.03      430.33     30.30 o 
  -2   4  20     3923.10     3945.84     76.07 o 
   0   4  20      837.08     1188.09     71.10 o 
   2   4  20     1570.82     1785.72     72.44 o 
   4   4  20      192.77      264.14     28.46 o 
   6   4  20      974.69      910.03     36.93 o 
   8   4  20     2248.78     2089.39     71.94 o 
  10   4  20       58.29       33.32     14.67 o 
  12   4  20      460.26      444.66     31.26 o 
  14   4  20       19.57       -2.27     13.22 o 
  16   4  20      895.27      622.31     35.76 o 
  18   4  20      567.63      543.37     34.37 o 
  20   4  20      401.35      412.26     29.79 o 
  22   4  20      962.16      967.61     53.46 o 
  24   4  20       37.68       65.10     21.79 o 
  26   4  20       43.02       34.89     24.72 o 
  28   4  20       23.17       63.62     26.97 o 
  30   4  20      142.23      155.46     44.35 o 
  32   4  20      152.95      192.25     43.69 o 
  34   4  20       57.27       91.39     40.76 o 
  36   4  20      158.51      187.48     46.21 o 
  38   4  20        5.37       36.86     58.52 o 
 -35   5  20        0.13      -32.70     44.44 o 
 -33   5  20        0.13       62.42     36.98 o 
 -31   5  20       14.93       30.88     37.64 o 
 -29   5  20     1009.61      850.54     89.48 o 
 -27   5  20      677.13      727.31     85.92 o 
 -25   5  20      641.26      716.84    180.26 o 
 -23   5  20      205.76      248.47     41.69 o 
 -21   5  20      147.73       81.45     29.60 o 
 -19   5  20       71.34       77.46     58.52 o 
 -17   5  20     2284.13     2332.41    129.08 o 
 -15   5  20       49.20       92.76     27.26 o 
 -13   5  20      891.43      929.89    113.80 o 
 -11   5  20       10.80       56.52     23.01 o 
  -9   5  20     1511.88     1408.18     85.76 o 
  -7   5  20     4587.41     4531.89    118.74 o 
  -5   5  20      929.44      807.69     38.56 o 
  -3   5  20        2.08       14.06     14.72 o 
  -1   5  20      368.67      382.12     26.81 o 
   1   5  20     4163.23     4054.95     80.25 o 
   3   5  20     3269.75     3321.22     71.51 o 
   5   5  20      768.27      818.25     36.83 o 
   7   5  20     2233.14     2211.66     83.00 o 
   9   5  20        3.57       18.19     15.87 o 
  11   5  20        0.25       -1.07     14.93 o 
  13   5  20      443.17      430.39     31.25 o 
  15   5  20      338.64      345.54     33.39 o 
  17   5  20     1489.17     1410.54     58.39 o 
  19   5  20      199.74       89.65     25.19 o 
  21   5  20      792.14      966.67     54.54 o 
  23   5  20        0.04       14.90     22.08 o 
  25   5  20      192.13      243.85     48.21 o 
  27   5  20      215.13      130.99     54.35 o 
  29   5  20       43.52       18.53     34.39 o 
  31   5  20      158.94      197.86     39.74 o 
  33   5  20      531.54      535.05     69.62 o 
  35   5  20      690.34      840.35    139.04 o 
 -32   6  20      854.35     1119.64    108.77 o 
 -30   6  20        4.09        3.19     43.42 o 
 -28   6  20        0.66       -9.90     41.30 o 
 -26   6  20       25.87       -0.62     39.62 o 
 -24   6  20      107.58       96.80     37.20 o 
 -22   6  20      146.96      148.95     99.83 o 
 -20   6  20       93.86       95.40     31.70 o 
 -18   6  20      953.53      895.66     93.54 o 
 -16   6  20      634.58      762.00    114.76 o 
 -14   6  20        9.97      -13.62     53.28 o 
 -12   6  20      503.05      549.00    112.66 o 
 -10   6  20       38.25      -10.31     49.43 o 
  -8   6  20      125.50      166.28     32.61 o 
  -6   6  20       69.20      105.00     28.14 o 
  -4   6  20     1504.90     1499.96     68.92 o 
  -2   6  20        1.83       13.61     22.65 o 
   0   6  20      785.23      871.55     49.06 o 
   2   6  20      273.97      218.89     31.17 o 
   4   6  20       17.24       44.21     22.89 o 
   6   6  20      994.07      895.56     62.12 o 
   8   6  20      585.53      575.36     45.37 o 
  10   6  20     2419.19     2494.96     83.19 o 
  12   6  20      248.51      271.61     42.03 o 
  14   6  20     1695.03     1569.48     81.76 o 
  16   6  20      747.64      577.82     42.73 o 
  18   6  20      761.15      866.70     51.34 o 
  20   6  20        0.02       22.68     22.90 o 
  22   6  20        3.62       -4.27     23.38 o 
  24   6  20      110.65      114.55     30.81 o 
  26   6  20       62.38       52.12     39.51 o 
  28   6  20      172.01      199.85     52.62 o 
  30   6  20       47.18       23.75     46.96 o 
  32   6  20       15.50      -15.92     45.28 o 
 -29   7  20      177.80       75.89     69.96 o 
 -27   7  20       70.95      110.01     55.66 o 
 -25   7  20       17.28       -6.72     46.11 o 
 -23   7  20      321.29      413.10    115.81 o 
 -21   7  20       60.73      -26.38     71.09 o 
 -19   7  20        2.37      -34.76     59.91 o 
 -17   7  20       38.21       42.62     74.24 o 
 -15   7  20      295.20      357.73    109.17 o 
 -13   7  20       56.05       37.73     66.90 o 
 -11   7  20        4.45       86.46     70.22 o 
  -9   7  20       10.67      129.61     78.78 o 
  -7   7  20      168.22      191.59     42.86 o 
  -5   7  20       19.09       -1.85     22.93 o 
  -3   7  20      518.45      425.42     68.08 o 
  -1   7  20      560.45      697.41     55.24 o 
   1   7  20        5.63        4.35     23.42 o 
   3   7  20      296.88      340.57     43.74 o 
   5   7  20     1283.39     1160.63     60.99 o 
   7   7  20     1305.80     1341.50    143.46 o 
   9   7  20      282.38      251.49     76.94 o 
  11   7  20       39.76       73.39     31.87 o 
  13   7  20       41.43       75.43     34.27 o 
  15   7  20      137.22      140.29     44.01 o 
  17   7  20       44.15       83.42     34.81 o 
  19   7  20      119.80      207.98     45.90 o 
  21   7  20      314.28      247.90     49.67 o 
  23   7  20       17.07        3.34     36.49 o 
  25   7  20       74.25       79.86     42.58 o 
  27   7  20      161.78      161.21     57.82 o 
  29   7  20       73.45      179.56     78.95 o 
 -24   8  20      617.61      461.31    100.79 o 
 -22   8  20      749.24     1079.01    104.33 o 
 -20   8  20        0.42      125.07     94.50 o 
 -18   8  20      946.31      874.77    164.02 o 
 -16   8  20       15.44      -25.85     66.73 o 
 -14   8  20        3.46       23.58     73.89 o 
 -12   8  20       58.74       61.83     73.36 o 
 -10   8  20      992.66      848.39    148.65 o 
  -8   8  20      364.69      480.70    116.16 o 
  -6   8  20      617.55      729.44    138.69 o 
  -4   8  20     1517.17     1624.59     96.15 o 
  -2   8  20      524.20      578.23    140.96 o 
   0   8  20      427.48      462.10     84.92 o 
   2   8  20      325.54      314.03     45.46 o 
   4   8  20      181.95      199.21     40.28 o 
   6   8  20       29.42       62.78     38.35 o 
   8   8  20       15.54       62.37     33.16 o 
  10   8  20      389.93      447.74     54.14 o 
  12   8  20       25.91       19.94     50.51 o 
  14   8  20      252.42      280.28     48.39 o 
  16   8  20      136.23      133.58     41.54 o 
  18   8  20      215.11      227.13     50.19 o 
  20   8  20       81.78       58.49     40.94 o 
  22   8  20      397.93      495.15     78.53 o 
 -13   9  20        8.36       84.72     90.13 o 
 -11   9  20      602.71      535.90    133.63 o 
  -9   9  20      102.65      115.28     94.85 o 
  -7   9  20      145.88      346.38    123.32 o 
  -5   9  20      120.33      117.03     92.58 o 
  -3   9  20      129.09      121.07     45.63 o 
  -1   9  20      130.69      121.08     44.89 o 
   1   9  20        2.57       27.70     38.91 o 
   3   9  20      421.55      481.24     61.78 o 
   5   9  20        9.57       48.39     35.24 o 
   7   9  20      266.22      215.78     50.67 o 
   9   9  20       33.51       77.47     40.85 o 
  11   9  20      112.34      153.65     75.28 o 
  13   9  20      317.78      518.03     80.87 o 
  15   9  20        1.37      -27.20     39.89 o 
 -41   1  21      169.55      163.49     59.74 o 
 -39   1  21      812.27     1023.76    102.01 o 
 -37   1  21        2.79        2.45     45.59 o 
 -35   1  21        0.77       20.79     44.19 o 
 -33   1  21       59.34      112.45     34.08 o 
 -31   1  21      161.16      255.01     29.58 o 
 -29   1  21      236.92      240.77     28.61 o 
 -27   1  21     1734.65     1726.48     84.08 o 
 -25   1  21     1899.45     1848.46     55.46 o 
 -23   1  21      318.63      283.68     25.86 o 
 -21   1  21     1204.23     1296.09     41.21 o 
 -19   1  21     1760.65     1870.87     48.34 o 
 -17   1  21      217.61      185.66     15.61 o 
 -15   1  21        4.19       50.79     11.26 o 
 -13   1  21       29.30       52.39     10.04 o 
 -11   1  21     1423.98     1729.78     34.14 o 
  -9   1  21       85.74      115.20     11.07 o 
  -7   1  21    15974.20    15400.67    143.81 o 
  -5   1  21       18.56       22.31      8.17 o 
  -3   1  21     4125.70     3941.05     47.78 o 
  -1   1  21      833.03      849.10     20.66 o 
   1   1  21      421.09      412.50     15.35 o 
   3   1  21     1999.60     1754.20     29.51 o 
   5   1  21     1381.31     1249.06     25.06 o 
   7   1  21    18044.20    17231.36    139.46 o 
   9   1  21      234.99      247.69     16.48 o 
  11   1  21     5695.54     5536.16     72.45 o 
  13   1  21      919.59      860.91     26.49 o 
  15   1  21      807.15      875.55     26.98 o 
  17   1  21       16.77       48.68     17.81 o 
  19   1  21     1292.00     1271.81     35.90 o 
  21   1  21     4546.06     4517.23     73.02 o 
  23   1  21      797.88      771.20     33.39 o 
  25   1  21     1018.35     1052.28     35.93 o 
  27   1  21        6.37       -2.87     14.34 o 
  29   1  21     1048.07     1094.18     43.34 o 
  31   1  21      317.82      343.62     33.96 o 
  33   1  21      119.30      194.77     40.62 o 
  35   1  21      292.76      319.57     49.14 o 
  37   1  21        8.23       -7.08     27.55 o 
  39   1  21      738.49      742.19     74.85 o 
  41   1  21       80.08      104.63     62.01 o 
 -40   2  21      147.49      370.83     80.52 o 
 -38   2  21        0.30       91.53     57.47 o 
 -36   2  21       47.38      101.14     55.02 o 
 -34   2  21      164.72      191.97     64.11 o 
 -32   2  21      983.81      856.46    242.97 o 
 -30   2  21      269.23      332.50     45.20 o 
 -28   2  21      524.63      523.99     49.98 o 
 -26   2  21       15.40       27.41     21.03 o 
 -24   2  21      285.18      326.84     39.72 o 
 -22   2  21     1083.97     1041.14     52.22 o 
 -20   2  21      889.18      962.61     54.43 o 
 -18   2  21     1265.48     1359.28     47.93 o 
 -16   2  21        0.03       21.00     13.17 o 
 -14   2  21     4558.32     4716.34     71.40 o 
 -12   2  21     2407.53     2325.70     42.39 o 
 -10   2  21     3096.17     2969.00     48.85 o 
  -8   2  21      486.87      479.28     19.65 o 
  -6   2  21      106.78      175.45     12.40 o 
  -4   2  21      165.38      173.53     12.40 o 
  -2   2  21      221.28      272.99     17.18 o 
   0   2  21     8830.50     8683.00    101.61 o 
   2   2  21     1365.20     1510.64     36.84 o 
   4   2  21      983.69     1001.33     26.28 o 
   6   2  21       33.00      173.81     20.35 o 
   8   2  21     1446.91     1652.13     35.06 o 
  10   2  21      160.29      145.21     13.09 o 
  12   2  21      691.31      797.11     26.72 o 
  14   2  21     3016.69     2938.33     47.75 o 
  16   2  21      587.32      578.10     24.46 o 
  18   2  21      493.32      489.37     22.70 o 
  20   2  21        0.11       25.13     11.77 o 
  22   2  21       80.35      148.80     16.31 o 
  24   2  21       33.86       74.09     16.58 o 
  26   2  21        5.39       40.82     15.69 o 
  28   2  21      824.51      888.36     37.03 o 
  30   2  21     1162.73     1235.79     58.48 o 
  32   2  21     2476.56     2872.93     87.14 o 
  34   2  21       87.45      100.30     55.28 o 
  36   2  21      202.39       84.76     46.55 o 
  38   2  21      175.94      282.29     61.06 o 
  40   2  21        1.16       58.52     61.49 o 
 -39   3  21      273.73      275.81     77.38 o 
 -37   3  21       94.56       42.97     54.32 o 
 -35   3  21       51.88       21.83     52.40 o 
 -33   3  21      138.74      110.22     56.59 o 
 -31   3  21      121.91       99.92     46.46 o 
 -29   3  21      320.81      256.47     43.94 o 
 -27   3  21      238.13      264.38     35.88 o 
 -25   3  21     1543.00     1482.37     77.63 o 
 -23   3  21       17.52       23.68     21.08 o 
 -21   3  21       21.78       15.14     19.87 o 
 -19   3  21       65.94      101.43     28.93 o 
 -17   3  21      123.50      111.74     23.46 o 
 -15   3  21      118.31      196.74     22.40 o 
 -13   3  21       44.39       81.02     16.18 o 
 -11   3  21      731.49      714.37     29.01 o 
  -9   3  21     2477.22     2366.02     50.96 o 
  -7   3  21     6833.20     6886.34     92.30 o 
  -5   3  21        4.75      480.71     23.29 o 
  -3   3  21       19.58      353.82     24.08 o 
  -1   3  21      345.21      307.04     26.27 o 
   1   3  21    10469.94    10111.12    145.76 o 
   3   3  21     1483.43     1414.06     38.71 o 
   5   3  21       80.81       60.80     14.27 o 
   7   3  21      917.61      964.09     35.73 o 
   9   3  21      151.61      221.31     19.30 o 
  11   3  21      168.24      146.30     16.24 o 
  13   3  21      894.16      726.53     34.32 o 
  15   3  21      203.52      182.08     22.07 o 
  17   3  21      602.99      602.09     39.41 o 
  19   3  21      386.84      352.94     33.53 o 
  21   3  21     1024.20      933.43     40.64 o 
  23   3  21      897.17      834.50     67.58 o 
  25   3  21        0.04       25.28     18.23 o 
  27   3  21        3.95       39.44     23.15 o 
  29   3  21        0.14        6.82     23.23 o 
  31   3  21       86.82       88.50     35.68 o 
  33   3  21       20.68       48.43     33.82 o 
  35   3  21       58.83       60.87     36.08 o 
  37   3  21        3.62        8.08     64.45 o 
  39   3  21       63.93       69.17     63.58 o 
 -38   4  21        1.66       45.24     57.99 o 
 -36   4  21       97.30      156.86     65.50 o 
 -34   4  21       54.26        1.07     62.18 o 
 -32   4  21      676.67      662.36    114.32 o 
 -30   4  21       62.40       78.13     34.02 o 
 -28   4  21     1002.50      918.59     51.91 o 
 -26   4  21     1096.27     1193.36     62.29 o 
 -24   4  21      101.69      114.81     28.12 o 
 -22   4  21      711.43      719.26     48.18 o 
 -20   4  21     2435.99     2355.08     92.01 o 
 -18   4  21     1012.79      943.09     82.50 o 
 -16   4  21      437.99      387.38     47.34 o 
 -14   4  21     2393.85     2311.60     89.64 o 
 -12   4  21      420.32      424.66     50.19 o 
 -10   4  21      217.13      286.23     26.83 o 
  -8   4  21       87.02      119.92     20.03 o 
  -6   4  21     4762.98     4526.22     99.17 o 
  -4   4  21     3329.39     3233.77     81.81 o 
  -2   4  21       51.35      108.74     21.72 o 
   0   4  21     1125.68     1117.87     45.80 o 
   2   4  21      385.30      432.70     27.95 o 
   4   4  21     4279.69     4296.77     94.48 o 
   6   4  21     2429.63     2426.66     60.08 o 
   8   4  21       86.04       74.53     16.93 o 
  10   4  21        0.04       15.29     14.12 o 
  12   4  21      110.59       67.65     21.03 o 
  14   4  21     1226.30     1373.40     55.00 o 
  16   4  21      204.10      192.22     24.74 o 
  18   4  21     4082.77     4104.10    100.86 o 
  20   4  21      344.87      243.28     29.34 o 
  22   4  21       40.14       32.44     19.16 o 
  24   4  21      168.32      128.85     30.03 o 
  26   4  21      436.24      375.33     41.37 o 
  28   4  21      909.99      868.72     49.35 o 
  30   4  21      526.70      573.99     54.16 o 
  32   4  21      915.41     1001.19     76.15 o 
  34   4  21       19.34       33.95     35.59 o 
  36   4  21      192.06      180.53     55.84 o 
 -35   5  21      486.23      519.51    182.71 o 
 -33   5  21       36.22       29.71     35.30 o 
 -31   5  21      296.06      255.81     78.82 o 
 -29   5  21       30.77       36.30     34.79 o 
 -27   5  21        0.84       -8.93     36.37 o 
 -25   5  21      175.96      159.53     40.72 o 
 -23   5  21      254.32      183.50     42.18 o 
 -21   5  21     1734.37     1672.86     85.29 o 
 -19   5  21        0.14        7.40     23.44 o 
 -17   5  21     1501.60     1517.89     94.15 o 
 -15   5  21      227.11      203.09     80.87 o 
 -13   5  21       32.67       68.65     24.58 o 
 -11   5  21      177.86      208.69     94.41 o 
  -9   5  21      354.97      265.31     45.03 o 
  -7   5  21     3796.60     3896.78    216.10 o 
  -5   5  21       90.98       58.28     29.58 o 
  -3   5  21     1088.27     1160.61     45.11 o 
  -1   5  21       13.67       39.72     15.76 o 
   1   5  21       28.49       92.13     20.78 o 
   3   5  21      240.95      237.77     24.12 o 
   5   5  21      240.12      242.85     24.25 o 
   7   5  21      258.23      192.63     23.30 o 
   9   5  21       73.22       38.66     16.95 o 
  11   5  21       39.74       82.43     19.55 o 
  13   5  21        1.22       20.43     16.54 o 
  15   5  21      196.24      234.07     29.78 o 
  17   5  21      136.24      157.05     27.07 o 
  19   5  21       45.98       47.44     23.03 o 
  21   5  21      318.70      317.65     36.43 o 
  23   5  21       30.96       57.16     25.97 o 
  25   5  21      870.88      963.99     59.76 o 
  27   5  21      348.14      407.21     65.88 o 
  29   5  21     1077.29     1129.59     88.51 o 
  31   5  21       28.11       20.99     37.04 o 
  33   5  21      394.24      419.72     75.65 o 
  35   5  21      123.83       87.69     88.73 o 
 -32   6  21      369.57      299.36     71.62 o 
 -30   6  21        0.13       33.48     50.37 o 
 -28   6  21      252.82      264.68     64.58 o 
 -26   6  21       88.30       91.08     49.94 o 
 -24   6  21      167.70       63.41     72.31 o 
 -22   6  21      485.64      495.93     55.73 o 
 -20   6  21      459.30      408.12     56.07 o 
 -18   6  21      639.43      605.67     53.98 o 
 -16   6  21      649.94      707.74     57.44 o 
 -14   6  21     2703.67     2849.80    107.39 o 
 -12   6  21      395.82      419.52     44.23 o 
 -10   6  21      301.93      180.61     78.95 o 
  -8   6  21        1.44       16.57     23.11 o 
  -6   6  21      998.15     1030.94     61.67 o 
  -4   6  21      464.12      514.10     63.08 o 
  -2   6  21      255.40      272.54     38.43 o 
   0   6  21      690.85      770.90     62.12 o 
   2   6  21      166.49      170.98     54.05 o 
   4   6  21     1045.21     1162.43     58.51 o 
   6   6  21      528.82      647.46     47.55 o 
   8   6  21      101.71      120.83     28.69 o 
  10   6  21      124.31      101.26     28.27 o 
  12   6  21      117.88       96.10     42.57 o 
  14   6  21     1683.13     1885.86     67.35 o 
  16   6  21       29.03       33.77     22.72 o 
  18   6  21      547.17      678.94     47.96 o 
  20   6  21      334.62      283.66     36.20 o 
  22   6  21      109.70       92.60     29.79 o 
  24   6  21      321.91      353.55     55.76 o 
  26   6  21        1.56       55.10     38.09 o 
  28   6  21      750.46      763.95     76.94 o 
  30   6  21       82.61      141.22    106.90 o 
  32   6  21      318.82      503.62    120.09 o 
 -27   7  21      644.46      754.57    115.90 o 
 -25   7  21      138.86      135.28     58.13 o 
 -23   7  21      104.91      169.78     96.42 o 
 -21   7  21      768.51      987.95    162.45 o 
 -19   7  21        3.49       25.33     75.46 o 
 -17   7  21      664.66      639.83    140.09 o 
 -15   7  21       41.30       77.03     77.38 o 
 -13   7  21       46.91      115.28     77.38 o 
 -11   7  21      271.44      228.65     87.34 o 
  -9   7  21       95.70      179.04     84.72 o 
  -7   7  21      445.29      539.88     82.80 o 
  -5   7  21       93.77       58.99     29.44 o 
  -3   7  21      531.71      564.14     78.13 o 
  -1   7  21        1.27       26.49     25.43 o 
   1   7  21      147.11      156.36     35.08 o 
   3   7  21       36.21       53.46     29.09 o 
   5   7  21      554.10      537.62     46.55 o 
   7   7  21     1096.27     1288.03     66.22 o 
   9   7  21      335.89      375.32     49.02 o 
  11   7  21      924.18     1004.39     70.64 o 
  13   7  21      490.60      640.55     62.02 o 
  15   7  21      129.34      210.22     49.05 o 
  17   7  21        1.47       12.59     39.73 o 
  19   7  21      111.87       32.76     34.26 o 
  21   7  21        8.02       72.78     54.29 o 
  23   7  21        0.45      -32.15     32.15 o 
  25   7  21      113.42      143.67     55.38 o 
  27   7  21       94.46       69.64     52.13 o 
 -22   8  21      178.66      155.98     68.65 o 
 -20   8  21       38.56      124.02    100.96 o 
 -18   8  21       83.44      154.59     93.45 o 
 -16   8  21        0.22        0.70     78.95 o 
 -14   8  21       42.12       -5.24     76.51 o 
 -12   8  21        6.88      -18.69     72.66 o
[truncated: 187,902 more chars]
